# Supplementary material for: 1-Chloro­acetyl-2,6-bis­(2-chloro­phen­yl)-3,5-dimethyl­piperidin-4-one oxime
Source: Acta Crystallogr Sect E Struct Rep Online. 2010 May 29;66(Pt 6):o1506. doi: 10.1107/S1600536810018489 (PMC2979383; doi:10.1107/S1600536810018489)
Supplement: Supplementary file 2 [file e-66-o1506-Isup2.hkl]

#
# h,k,l, Fc-squared, Fo-squared, sigma(Fo-squared) and status flag
#
data_I
_shelx_title ' ssdr1_0m in Cc'
_shelx_refln_list_code          4
_shelx_F_calc_maximum      245.21
_exptl_crystal_F_000       912.00
_reflns_d_resolution_high  0.7485
 
loop_
 _symmetry_equiv_pos_as_xyz
 'x, y, z'
 'x, -y, z+1/2'
 'x+1/2, y+1/2, z'
 'x+1/2, -y+1/2, z+1/2'
 
_cell_length_a     9.8147
_cell_length_b    15.5929
_cell_length_c    13.9498
_cell_angle_alpha  90.000
_cell_angle_beta   93.529
_cell_angle_gamma  90.000
 
_shelx_F_squared_multiplier     1.000
 
loop_
 _refln_index_h
 _refln_index_k
 _refln_index_l
 _refln_F_squared_calc
 _refln_F_squared_meas
 _refln_F_squared_sigma
 _refln_observed_status
  -2   0 -18      100.86      105.33      8.18 o
   0   0 -18       22.99       20.41      5.31 o
   2   0 -18       17.89       17.44      7.48 o
   4   0 -18      205.77      229.12     17.35 o
  -1   1 -18      226.83      240.26      9.84 o
   1   1 -18      147.17      168.92      9.76 o
   3   1 -18       22.08       23.74      3.85 o
  -2   2 -18       32.53       41.14      4.58 o
   0   2 -18        0.83        4.41      3.23 o
   2   2 -18       18.87       28.89      3.94 o
  -1   3 -18       21.12       28.39      4.11 o
   1   3 -18       40.80       42.00      4.15 o
   3   3 -18       66.96       78.21      5.17 o
   0   4 -18        1.10       -1.52      3.13 o
   2   4 -18       27.39       32.06      5.35 o
   1   5 -18        7.07        7.53      4.32 o
  -3   1 -17       26.16       23.94      4.32 o
  -1   1 -17       23.50       25.35      3.97 o
   1   1 -17       39.73       54.90      5.49 o
   3   1 -17       29.81       37.80      3.94 o
   5   1 -17      119.07      127.32      8.04 o
  -4   2 -17       95.67      108.66      5.71 o
  -2   2 -17      170.63      172.71      6.95 o
   0   2 -17      286.03      317.68      8.93 o
   2   2 -17       60.93       62.59      4.51 o
   4   2 -17      140.92      168.47      7.85 o
  -3   3 -17       30.59       28.12      7.34 o
  -1   3 -17      144.68      154.44      7.86 o
   1   3 -17      318.98      320.78      8.93 o
   3   3 -17      128.04      121.91      5.78 o
   5   3 -17      136.88      162.64      7.68 o
  -4   4 -17       28.35       43.94      7.82 o
  -2   4 -17       39.84       43.02      4.16 o
   0   4 -17       39.45       51.59      4.66 o
   2   4 -17        2.35        5.38      3.05 o
   4   4 -17        8.33        4.60      3.42 o
  -3   5 -17       19.48       13.74      3.37 o
  -1   5 -17       50.30       54.01      5.06 o
   1   5 -17       23.22       20.07      3.59 o
   3   5 -17       76.56       85.07      8.29 o
   5   5 -17       45.01       53.88      6.30 o
  -2   6 -17      109.49      110.97      7.48 o
   0   6 -17      147.93      153.41      8.26 o
   2   6 -17      237.03      253.87      9.28 o
   4   6 -17       92.60       99.22      8.08 o
  -1   7 -17      194.76      245.94     13.28 o
   1   7 -17        3.71        8.65      5.45 o
   3   7 -17       62.00       95.71     12.56 o
   0   8 -17        6.31        5.87      5.70 o
   2   8 -17        2.71       -2.39      7.78 o
  -6   0 -16       19.21       11.96      8.97 o
  -4   0 -16      391.29      436.37     14.95 o
  -2   0 -16        5.53       10.14      4.43 o
   0   0 -16      517.63      524.32     16.51 o
   2   0 -16      550.42      566.87     21.83 o
   4   0 -16       28.70       27.66      5.02 o
   6   0 -16        8.21        0.60      5.38 o
  -5   1 -16        0.91       -1.14      3.12 o
  -3   1 -16       16.51       22.05      3.62 o
  -1   1 -16      118.78      126.34      5.74 o
   1   1 -16      221.57      218.83      7.16 o
   3   1 -16       86.57       82.83      4.60 o
   5   1 -16      156.54      153.27      7.21 o
   7   1 -16       78.76       92.15      8.67 o
  -4   2 -16       34.85       42.47      4.18 o
  -2   2 -16       23.42       24.55      3.48 o
   0   2 -16      119.10      120.88      5.58 o
   2   2 -16       13.15       15.83      3.25 o
   4   2 -16       41.37       35.59      4.75 o
   6   2 -16       14.23       16.63      8.38 o
  -5   3 -16       86.04       98.80      5.38 o
  -3   3 -16       37.43       28.90      3.72 o
  -1   3 -16      280.82      278.85      8.15 o
   1   3 -16       11.78       17.06      3.24 o
   3   3 -16      265.95      290.10      8.36 o
   5   3 -16       90.47       92.59      6.24 o
   7   3 -16       45.70       55.12      6.12 o
  -4   4 -16       41.12       46.89      4.19 o
  -2   4 -16       32.53       34.88      6.30 o
   0   4 -16        0.94        1.71      2.88 o
   2   4 -16       30.43       38.63      4.66 o
   4   4 -16        0.89        1.33      3.30 o
   6   4 -16       17.85       21.82      4.12 o
  -5   5 -16       95.05      101.28      8.22 o
  -3   5 -16        6.95        6.05      2.93 o
  -1   5 -16       37.32       28.37      3.45 o
   1   5 -16      147.70      145.87      5.97 o
   3   5 -16      186.21      193.00      6.85 o
   5   5 -16       93.62      108.39      7.61 o
  -4   6 -16       44.57       52.80      6.89 o
  -2   6 -16      155.51      175.06      6.85 o
   0   6 -16       13.51       10.92      3.33 o
   2   6 -16      173.68      177.71      7.40 o
   4   6 -16      158.74      166.13     15.25 o
   6   6 -16        7.63        4.44      4.31 o
  -3   7 -16        6.12        5.98      8.38 o
  -1   7 -16        7.06        0.23      5.45 o
   1   7 -16       32.16       48.83      7.15 o
   3   7 -16       30.66       32.53      4.76 o
   5   7 -16       23.98       31.58      4.98 o
  -2   8 -16      103.06      123.83     14.36 o
   0   8 -16      167.09      172.65     11.16 o
   2   8 -16      199.41      220.57     12.43 o
   4   8 -16       92.36      105.88     13.16 o
  -1   9 -16       31.94       34.70     10.17 o
   1   9 -16        9.43        6.25      5.70 o
   3   9 -16       49.37       43.67     10.77 o
   0  10 -16       66.65       71.79     12.56 o
   2  10 -16       61.12       66.40     12.56 o
  -7   1 -15       25.52       32.46      4.45 o
  -5   1 -15       66.02       78.23      6.56 o
  -3   1 -15       52.24       49.85      4.15 o
  -1   1 -15      102.76       87.23      4.65 o
   1   1 -15       63.62       64.33      4.06 o
   3   1 -15       24.07       18.84      3.09 o
   5   1 -15      267.22      250.77      9.42 o
   7   1 -15      103.23      105.88      7.39 o
  -6   2 -15        1.10       -2.88      2.88 o
  -4   2 -15       85.42       93.74      5.10 o
  -2   2 -15       71.90       81.95      4.70 o
   0   2 -15       14.68       19.20      3.19 o
   2   2 -15        2.16        5.87      2.74 o
   4   2 -15        0.94        6.98      2.88 o
   6   2 -15       22.92       29.46      8.97 o
   8   2 -15       49.16       49.83     12.86 o
  -5   3 -15       76.02       95.44      5.27 o
  -3   3 -15      121.78      109.47      5.61 o
  -1   3 -15       31.58       27.99      3.41 o
   1   3 -15      106.52      115.51      5.18 o
   3   3 -15      502.03      521.90     11.18 o
   5   3 -15      138.26      128.28      6.99 o
   7   3 -15      326.79      359.21     31.71 o
  -6   4 -15       46.16       47.13      4.44 o
  -4   4 -15      131.72      152.04      6.09 o
  -2   4 -15      348.04      371.08      9.21 o
   0   4 -15      153.57      156.10      6.49 o
   2   4 -15      354.76      375.06      9.18 o
   4   4 -15      340.39      336.70      9.79 o
   6   4 -15       31.78       23.96      3.99 o
  -5   5 -15        7.07        4.56      2.92 o
  -3   5 -15      100.94      111.89      5.54 o
  -1   5 -15       77.62       77.97      4.39 o
   1   5 -15       55.15       69.62      4.39 o
   3   5 -15      186.53      182.36      6.37 o
   5   5 -15      151.32      156.62     11.96 o
   7   5 -15       33.13       17.95      6.58 o
  -6   6 -15        2.94        7.36      5.45 o
  -4   6 -15      110.02      130.77      8.76 o
  -2   6 -15       16.60       23.64      3.60 o
   0   6 -15       46.40       45.33      5.11 o
   2   6 -15       15.66       18.03      4.11 o
   4   6 -15       74.25       66.57      8.38 o
   6   6 -15       44.31       47.71     12.26 o
  -5   7 -15        9.92       12.01      9.57 o
  -3   7 -15       16.72       12.56      7.78 o
  -1   7 -15       51.11       58.63     10.17 o
   1   7 -15       63.39       52.36      4.44 o
   3   7 -15       49.08       55.86      5.16 o
   5   7 -15       10.15       18.69      7.18 o
   7   7 -15       67.27       74.86      6.74 o
  -4   8 -15       12.62       10.53      5.88 o
  -2   8 -15       12.61        8.97      7.78 o
   0   8 -15       77.89       69.99     11.37 o
   2   8 -15      201.48      195.74     11.33 o
   4   8 -15       62.46       72.38     11.37 o
   6   8 -15       22.80       18.54      8.38 o
  -3   9 -15       41.42       62.21     11.37 o
  -1   9 -15       68.53       84.35     12.56 o
   1   9 -15       55.99       46.66     10.17 o
   3   9 -15       55.55       50.25     10.77 o
   5   9 -15      248.37      262.02     19.74 o
  -2  10 -15       21.16       22.13      8.97 o
   0  10 -15       56.37       53.84     10.77 o
   2  10 -15        6.79        6.58      8.38 o
   4  10 -15       10.50        4.79      8.38 o
  -1  11 -15       21.49       29.31     10.17 o
   1  11 -15       10.59        7.78      8.38 o
   3  11 -15       53.84       52.04     11.96 o
   0  12 -15       34.55       48.46     11.96 o
   2  12 -15       49.15       53.84     11.96 o
  -8   0 -14       20.21       10.17      8.97 o
  -6   0 -14      282.98      282.85     13.76 o
  -4   0 -14       12.11        8.97      3.98 o
  -2   0 -14     1010.41      924.20     22.91 o
   0   0 -14      179.03      151.47      7.90 o
   2   0 -14      132.20      123.16      7.15 o
   4   0 -14     1249.42     1212.44     27.46 o
   6   0 -14      623.06      614.37     23.93 o
   8   0 -14      268.43      261.42     16.15 o
  -7   1 -14        1.55        2.94      3.28 o
  -5   1 -14       41.70       39.13      4.40 o
  -3   1 -14       44.44       47.61      3.90 o
  -1   1 -14      160.14      191.50      6.49 o
   1   1 -14      221.22      229.38      7.00 o
   3   1 -14      198.09      219.69      6.69 o
   5   1 -14      527.71      521.60     10.98 o
   7   1 -14      288.87      342.31     12.27 o
   9   1 -14       37.33       41.15      5.92 o
  -6   2 -14       68.47       77.87      4.99 o
  -4   2 -14       87.37       94.53      8.72 o
  -2   2 -14      266.65      259.91      7.47 o
   0   2 -14      281.92      287.69      7.75 o
   2   2 -14       80.73       72.41      4.06 o
   4   2 -14      232.59      235.35      7.43 o
   6   2 -14       67.61       80.43      5.18 o
   8   2 -14      140.81      128.05     13.76 o
  -7   3 -14        1.78        0.09      3.22 o
  -5   3 -14      373.81      375.51     12.73 o
  -3   3 -14       61.60       68.59      4.21 o
  -1   3 -14      298.87      310.88      7.96 o
   1   3 -14      186.86      188.10      6.18 o
   3   3 -14       87.77       79.75      4.23 o
   5   3 -14      162.98      184.70      7.21 o
   7   3 -14      132.00      118.73     17.05 o
   9   3 -14       14.46       25.80      5.27 o
  -6   4 -14       85.58       95.80      5.49 o
  -4   4 -14       45.24       47.02      5.42 o
  -2   4 -14       43.53       37.92      3.73 o
   0   4 -14       32.19       36.82      3.45 o
   2   4 -14      139.23      115.15      6.65 o
   4   4 -14       25.77       20.53      3.02 o
   6   4 -14        5.15        8.07      3.21 o
   8   4 -14        3.72        7.18      4.23 o
  -7   5 -14       79.97       83.20      7.90 o
  -5   5 -14      103.16      107.58      5.66 o
  -3   5 -14      185.42      181.32      6.63 o
  -1   5 -14      261.33      238.76      7.80 o
   1   5 -14      170.95      161.94      5.85 o
   3   5 -14      104.09       93.74      5.73 o
   5   5 -14       22.81       23.19      4.43 o
   7   5 -14      193.55      226.13     13.76 o
  -6   6 -14      110.69      109.63      8.38 o
  -4   6 -14      175.28      178.19      8.36 o
  -2   6 -14      473.65      506.54     16.60 o
   0   6 -14      172.71      181.66     11.07 o
   2   6 -14      368.70      367.90     16.36 o
   4   6 -14      117.80      115.31      6.86 o
   6   6 -14        5.00        8.19      3.87 o
   8   6 -14      157.34      194.42     13.76 o
  -5   7 -14       62.87       61.68      6.89 o
  -3   7 -14        6.38       11.96      7.78 o
  -1   7 -14      104.67      113.66     12.56 o
   1   7 -14      132.79      123.68      6.23 o
   3   7 -14       34.46       38.55      3.71 o
   5   7 -14      221.28      237.14     11.67 o
   7   7 -14      147.92      131.16     17.35 o
  -6   8 -14        5.69       14.36      8.38 o
  -4   8 -14      340.27      365.74     15.58 o
  -2   8 -14      118.26      126.22     13.16 o
   0   8 -14      157.93      169.30     14.96 o
   2   8 -14      150.27      187.39     10.73 o
   4   8 -14      270.60      253.64     17.95 o
   6   8 -14      114.52      124.43     13.16 o
  -5   9 -14       79.49      106.75      9.45 o
  -3   9 -14       18.83       19.14      7.78 o
  -1   9 -14       72.43       90.33     11.37 o
   1   9 -14       52.52       66.40     11.37 o
   3   9 -14        6.23        6.58      6.58 o
   5   9 -14       57.52       64.61     10.77 o
   7   9 -14       90.98       89.13     12.56 o
  -4  10 -14       29.24       33.54      7.15 o
  -2  10 -14        1.33       -4.79      5.98 o
   0  10 -14       27.78       34.10      8.97 o
   2  10 -14      219.92      256.64     18.54 o
   4  10 -14       44.38       42.47     10.17 o
   6  10 -14       43.46       53.84     11.37 o
  -3  11 -14       32.97       29.14      7.78 o
  -1  11 -14       45.90       56.83     10.77 o
   1  11 -14       16.55       20.34      8.38 o
   3  11 -14       80.37       59.22     11.37 o
   5  11 -14      117.49      114.86     14.36 o
  -2  12 -14        7.24        6.58      7.78 o
   0  12 -14       25.01       22.13      8.97 o
   2  12 -14       45.22       62.21     11.96 o
   4  12 -14       57.06       60.42     12.56 o
  -1  13 -14        0.03       -4.19      6.58 o
   1  13 -14       23.95       40.68     11.37 o
   3  13 -14       62.88       81.96     13.16 o
  -7   1 -13       40.36       39.34      5.87 o
  -5   1 -13       73.16       80.29      4.75 o
  -3   1 -13       18.51       18.59      3.09 o
  -1   1 -13       25.70       21.24      2.82 o
   1   1 -13      129.26      123.13      4.96 o
   3   1 -13      191.83      174.87      5.72 o
   5   1 -13      568.29      579.76     11.28 o
   7   1 -13       43.63       54.46      5.50 o
   9   1 -13       48.22       34.14      5.50 o
  -8   2 -13       66.70       73.69      5.03 o
  -6   2 -13      194.87      217.88      8.12 o
  -4   2 -13      199.95      198.89      6.91 o
  -2   2 -13      240.33      241.35      6.81 o
   0   2 -13      128.62      133.05      5.18 o
   2   2 -13      236.53      212.23      6.18 o
   4   2 -13      229.52      229.27      6.55 o
   6   2 -13       18.05       16.33      3.42 o
   8   2 -13       10.18        6.42      4.00 o
  -7   3 -13       44.88       50.44      4.98 o
  -5   3 -13      179.76      160.13      6.46 o
  -3   3 -13        4.13        2.39      3.95 o
  -1   3 -13        7.28        7.33      2.38 o
   1   3 -13      580.42      564.18     11.11 o
   3   3 -13       10.86        9.57      2.53 o
   5   3 -13        1.66       -1.89      2.59 o
   7   3 -13      491.34      508.52     15.23 o
   9   3 -13      177.11      187.84     14.96 o
  -8   4 -13       49.91       53.20      4.24 o
  -6   4 -13       25.72       23.10      5.59 o
  -4   4 -13      188.27      194.66      7.05 o
  -2   4 -13      156.83      171.57      6.40 o
   0   4 -13       80.10       68.54      3.90 o
   2   4 -13      136.35      124.21      4.95 o
   4   4 -13      172.45      163.08      5.62 o
   6   4 -13      356.43      344.52      9.85 o
   8   4 -13      248.62      273.98     15.55 o
  -7   5 -13       98.12      130.09     12.86 o
  -5   5 -13       10.40        3.07      3.83 o
  -3   5 -13      118.80      126.71      5.58 o
  -1   5 -13      292.51      305.58      8.41 o
   1   5 -13        2.00        2.45      2.25 o
   3   5 -13      597.69      589.65     11.32 o
   5   5 -13       13.56       16.92      3.87 o
   7   5 -13      107.99      114.53      7.58 o
   9   5 -13      186.24      201.00     14.36 o
  -8   6 -13       51.87       65.80     10.77 o
  -6   6 -13       61.16       61.89      7.48 o
  -4   6 -13       36.71       34.56      4.57 o
  -2   6 -13        3.09        3.80      2.40 o
   0   6 -13       47.48       45.47      4.16 o
   2   6 -13      193.45      185.41      6.82 o
   4   6 -13       18.68       16.84      4.19 o
   6   6 -13       39.61       49.92      5.31 o
   8   6 -13       42.19       35.89      7.18 o
  -7   7 -13      108.88      102.33      8.24 o
  -5   7 -13      147.86      144.44      7.54 o
  -3   7 -13       50.18       46.66      8.97 o
  -1   7 -13      290.05      305.69     17.95 o
   1   7 -13      344.16      351.28     10.23 o
   3   7 -13       29.85       36.38      3.64 o
   5   7 -13      163.09      173.68      8.30 o
   7   7 -13      271.02      261.29     10.78 o
  -6   8 -13      177.68      200.40     16.15 o
  -4   8 -13       60.65       43.64      6.89 o
  -2   8 -13       18.72       13.16      7.18 o
   0   8 -13       84.12       83.75     10.77 o
   2   8 -13       20.12       10.17      7.18 o
   4   8 -13        9.93       -2.39      4.79 o
   6   8 -13       36.28       39.52      4.62 o
   8   8 -13       30.44       29.31      5.98 o
  -5   9 -13       11.24       10.26      5.70 o
  -3   9 -13       44.04       40.68      8.97 o
  -1   9 -13       22.74       29.31      8.38 o
   1   9 -13      121.37       99.90     11.96 o
   3   9 -13      116.00      119.64     12.56 o
   5   9 -13       75.49       87.94     11.37 o
   7   9 -13      104.74      114.86     13.76 o
  -6  10 -13      172.29      180.42     11.75 o
  -4  10 -13      104.92      100.54      9.09 o
  -2  10 -13      286.59      317.06     19.14 o
   0  10 -13      148.24      134.60     13.16 o
   2  10 -13      253.58      309.28     19.74 o
   4  10 -13      144.62      139.98     14.36 o
   6  10 -13      121.20      124.43     13.76 o
  -5  11 -13       31.36       43.91      7.48 o
  -3  11 -13       42.59       59.28      7.82 o
  -1  11 -13       12.20       14.36      8.38 o
   1  11 -13      112.32      142.38     14.36 o
   3  11 -13      209.52      204.59     17.35 o
   5  11 -13       91.71       81.96     11.96 o
  -4  12 -13        4.43       10.17      5.92 o
  -2  12 -13       36.13       58.03     11.37 o
   0  12 -13        8.63       14.36      7.78 o
   2  12 -13       26.43       51.45     11.37 o
   4  12 -13        3.11       -1.20      7.18 o
   6  12 -13       53.21       60.42     11.96 o
  -3  13 -13        6.26        2.07      5.88 o
  -1  13 -13        1.72       -1.20      6.58 o
   1  13 -13      268.48      311.67     21.54 o
   3  13 -13       59.75       58.63     11.96 o
   5  13 -13        0.28       -2.39      7.18 o
  -2  14 -13       25.23       22.73      8.97 o
   0  14 -13       31.93       35.29     10.17 o
   2  14 -13       21.56        8.97      8.97 o
  -8   0 -12      297.27      331.05     12.65 o
  -6   0 -12      596.38      633.30     23.63 o
  -4   0 -12      428.00      412.20     13.36 o
  -2   0 -12     4956.09     4773.97     88.26 o
   0   0 -12      489.06      537.14     12.93 o
   2   0 -12      759.03      693.66     15.23 o
   4   0 -12      385.41      378.14     11.82 o
   6   0 -12      698.07      633.51     23.33 o
   8   0 -12       96.02       99.30      9.57 o
  10   0 -12      205.64      236.89     15.55 o
  -9   1 -12       39.16       37.53      4.29 o
  -7   1 -12      104.80      107.74      5.31 o
  -5   1 -12      192.71      192.64      6.54 o
  -3   1 -12      380.89      406.61     11.14 o
  -1   1 -12      622.45      625.42     12.53 o
   1   1 -12      457.00      451.93      8.24 o
   3   1 -12      135.68      113.20      4.29 o
   5   1 -12       67.63       76.51      3.87 o
   7   1 -12      216.71      205.40      9.09 o
   9   1 -12      144.80      143.95      8.46 o
  -8   2 -12      114.47      121.75      6.45 o
  -6   2 -12      147.37      150.03      6.46 o
  -4   2 -12      268.29      261.08      7.92 o
  -2   2 -12      496.20      502.18     10.20 o
   0   2 -12       12.64       14.45      2.42 o
   2   2 -12      117.48      118.86      4.87 o
   4   2 -12      412.78      405.01      8.66 o
   6   2 -12        8.42        7.15      2.98 o
   8   2 -12      154.00      135.11      7.82 o
  10   2 -12       51.85       71.40      6.97 o
  -9   3 -12       76.34       86.13      9.45 o
  -7   3 -12        9.18        4.47      4.02 o
  -5   3 -12      443.11      446.55     11.19 o
  -3   3 -12     1004.95      999.28     18.46 o
  -1   3 -12      434.49      405.78      9.01 o
   1   3 -12     1523.64     1430.60     21.37 o
   3   3 -12      749.29      751.95     13.12 o
   5   3 -12      287.47      293.97      8.50 o
   7   3 -12      530.05      520.45     15.23 o
   9   3 -12       27.68       28.42      5.08 o
  -8   4 -12       36.25       36.24      3.71 o
  -6   4 -12       65.35       67.95      5.72 o
  -4   4 -12      309.52      315.99      7.79 o
  -2   4 -12       75.71       77.53      4.30 o
   0   4 -12      616.72      596.24     12.52 o
   2   4 -12      738.34      718.36     12.64 o
   4   4 -12      319.65      304.95      7.42 o
   6   4 -12      207.17      230.20      7.68 o
   8   4 -12       23.91       25.72      6.58 o
  10   4 -12        8.31       13.76      7.18 o
  -7   5 -12       24.20       24.36      5.70 o
  -5   5 -12       77.46       72.80      3.99 o
  -3   5 -12       56.19       53.87      3.94 o
  -1   5 -12      121.03      122.30      5.42 o
   1   5 -12       26.50       30.40      3.10 o
   3   5 -12       34.48       44.88      3.13 o
   5   5 -12      298.11      309.82     10.78 o
   7   5 -12      143.31      160.30      8.43 o
   9   5 -12       55.56       69.39      8.97 o
  -8   6 -12       27.64       29.17      5.88 o
  -6   6 -12      193.34      209.49     11.67 o
  -4   6 -12      465.79      459.94     14.97 o
  -2   6 -12       31.33       34.23      3.78 o
   0   6 -12      491.63      463.98     12.28 o
   2   6 -12       42.55       31.42      3.23 o
   4   6 -12       48.83       40.30      4.43 o
   6   6 -12      241.71      259.15     10.20 o
   8   6 -12       22.07       31.11      6.58 o
  -7   7 -12      334.89      344.98     16.45 o
  -5   7 -12       17.88       12.07      4.05 o
  -3   7 -12       34.57       32.90      8.38 o
  -1   7 -12      344.03      343.98     18.54 o
   1   7 -12       86.87       84.93      7.18 o
   3   7 -12      573.20      574.85     12.49 o
   5   7 -12       67.55       60.72      9.57 o
   7   7 -12       78.59      103.79      6.86 o
   9   7 -12      233.12      270.39     14.96 o
  -8   8 -12       28.60       32.90      8.97 o
  -6   8 -12       89.25       90.94      8.33 o
  -4   8 -12      190.00      195.99     11.37 o
  -2   8 -12       26.75       26.92      7.78 o
   0   8 -12      450.29      459.43     22.73 o
   2   8 -12       51.90       46.06      8.38 o
   4   8 -12       42.60       49.65      8.97 o
   6   8 -12       93.62      104.15     11.37 o
   8   8 -12        4.01        5.50      3.98 o
  -7   9 -12      104.08      118.45     12.56 o
  -5   9 -12       81.94      107.86      9.03 o
  -3   9 -12       51.32       47.86      8.97 o
  -1   9 -12      132.30      121.44     11.96 o
   1   9 -12      121.07      101.70     11.37 o
   3   9 -12       25.44       12.56      7.18 o
   5   9 -12       42.80       34.10      8.38 o
   7   9 -12       40.86       36.49      9.57 o
  -6  10 -12      113.11      141.80     10.31 o
  -4  10 -12       83.04       94.36      8.60 o
  -2  10 -12        3.38        3.59      5.98 o
   0  10 -12      137.69      150.75     13.16 o
   2  10 -12      291.02      294.32     18.54 o
   4  10 -12        5.35       -1.79      5.98 o
   6  10 -12      141.93      155.54     14.96 o
   8  10 -12       25.96        5.98      8.38 o
  -5  11 -12      101.59      108.73      9.62 o
  -3  11 -12       47.10       30.67      6.30 o
  -1  11 -12        8.73        0.00      5.98 o
   1  11 -12        5.95        0.00      5.98 o
   3  11 -12       61.04       65.80     11.37 o
   5  11 -12       93.39       82.55     11.96 o
   7  11 -12       24.88       34.10     10.17 o
  -6  12 -12      170.57      182.34     12.07 o
  -4  12 -12       28.77       33.68      6.73 o
  -2  12 -12       91.41      107.08     12.56 o
   0  12 -12      112.75      124.43     13.16 o
   2  12 -12      220.98      222.54     17.95 o
   4  12 -12       26.31       28.71      9.57 o
   6  12 -12       19.45        3.59      7.78 o
  -5  13 -12        4.13       14.96      8.38 o
  -3  13 -12       44.94       42.17      7.78 o
  -1  13 -12       25.90       29.31      8.97 o
   1  13 -12       14.06       25.72      9.57 o
   3  13 -12      107.09      117.25     13.76 o
   5  13 -12      188.14      187.84     17.35 o
  -4  14 -12       22.91       28.12      9.57 o
  -2  14 -12       65.18       72.69      9.27 o
   0  14 -12       15.47       18.54      8.38 o
   2  14 -12       14.42       13.16      8.97 o
   4  14 -12       51.85       62.81     12.56 o
  -1  15 -12       36.07       32.90     10.17 o
   1  15 -12      174.85      202.20     17.95 o
   3  15 -12        8.41        2.39      7.78 o
  -9   1 -11      123.37      118.91      6.35 o
  -7   1 -11      105.32      112.97      7.87 o
  -5   1 -11      291.14      270.39      8.13 o
  -3   1 -11     2738.53     2580.61     40.65 o
  -1   1 -11      227.61      226.27      5.54 o
   1   1 -11      556.44      558.71      9.14 o
   3   1 -11      632.43      620.70      9.78 o
   5   1 -11       13.87       18.86      2.34 o
   7   1 -11      250.68      254.54      9.73 o
   9   1 -11      132.02      132.99     14.36 o
  11   1 -11        6.16        3.21      4.60 o
  -8   2 -11       46.99       44.37      4.27 o
  -6   2 -11       91.23       93.75      6.45 o
  -4   2 -11      137.91      142.38      5.86 o
  -2   2 -11     3066.74     2942.56     40.84 o
   0   2 -11       38.60       40.08      2.63 o
   2   2 -11      107.41      105.51      3.65 o
   4   2 -11      809.15      768.16     12.18 o
   6   2 -11      248.45      241.10      8.04 o
   8   2 -11      176.51      198.72      9.31 o
  10   2 -11       84.44       97.58      7.39 o
  -9   3 -11       61.72       57.56      6.03 o
  -7   3 -11       10.97       10.06      3.31 o
  -5   3 -11      210.43      216.07      6.31 o
  -3   3 -11      399.25      388.06      9.64 o
  -1   3 -11      911.75      888.43     15.05 o
   1   3 -11      962.96      998.53     13.66 o
   3   3 -11      281.85      305.57      8.63 o
   5   3 -11     1006.66      932.89     17.47 o
   7   3 -11      156.59      138.26      8.97 o
   9   3 -11       34.88       31.20      6.88 o
  -8   4 -11      349.61      370.70      9.71 o
  -6   4 -11      551.11      518.64     12.41 o
  -4   4 -11      950.64      928.32     15.53 o
  -2   4 -11     1185.66     1161.31     18.48 o
   0   4 -11     2712.56     2640.45     40.64 o
   2   4 -11       13.16       20.76      2.53 o
   4   4 -11      477.98      471.44     11.83 o
   6   4 -11      538.79      510.01     11.84 o
   8   4 -11       34.84       32.90      6.58 o
  10   4 -11       12.17       18.54      7.18 o
  -9   5 -11       33.03       33.50      8.38 o
  -7   5 -11       10.63       16.92      7.78 o
  -5   5 -11      472.72      472.84      9.58 o
  -3   5 -11      874.94      828.21     15.54 o
  -1   5 -11      274.66      253.24      7.28 o
   1   5 -11     1061.20     1029.48     18.26 o
   3   5 -11      404.42      394.70      8.24 o
   5   5 -11       42.22       44.52      4.60 o
   7   5 -11      263.31      254.61     10.31 o
   9   5 -11      174.77      201.00     13.76 o
  -8   6 -11       80.71       65.17      6.97 o
  -6   6 -11        3.33        5.71      3.50 o
  -4   6 -11        4.71       12.74      3.42 o
  -2   6 -11      204.47      175.70      7.23 o
   0   6 -11      661.00      621.94     14.92 o
   2   6 -11      298.09      298.24      9.30 o
   4   6 -11      139.81      107.56      6.30 o
   6   6 -11      659.18      607.28     16.51 o
   8   6 -11       18.89       18.54      5.98 o
  10   6 -11       77.85       76.57      9.57 o
  -9   7 -11       57.03       78.37     10.77 o
  -7   7 -11      111.60      102.88      7.58 o
  -5   7 -11      273.97      252.47     11.29 o
  -3   7 -11      708.52      716.66     28.12 o
  -1   7 -11      763.13      716.66     28.71 o
   1   7 -11     1039.67      987.66     35.89 o
   3   7 -11      313.07      301.25      9.41 o
   5   7 -11      121.28      107.09      6.30 o
   7   7 -11       76.25       74.50      5.98 o
   9   7 -11       19.90       39.48      6.58 o
  -8   8 -11        8.68        2.99      7.18 o
  -6   8 -11       61.86       77.37      7.58 o
  -4   8 -11      164.40      158.59      9.45 o
  -2   8 -11       53.96       70.59      8.97 o
   0   8 -11      250.83      209.38     14.36 o
   2   8 -11       58.02       72.38      8.97 o
   4   8 -11        4.48       -0.60      5.38 o
   6   8 -11       67.62       61.45     13.76 o
   8   8 -11        4.33        5.98      3.53 o
  -7   9 -11      145.35      145.32     10.05 o
  -5   9 -11      105.34      114.24     10.47 o
  -3   9 -11        1.85       -0.60      5.38 o
  -1   9 -11      238.02      219.55     15.55 o
   1   9 -11      100.32      105.88     10.77 o
   3   9 -11       40.18       25.13      7.18 o
   5   9 -11      301.54      301.50     18.54 o
   7   9 -11       48.55       37.09      8.97 o
  -6  10 -11       30.22       32.48      6.30 o
  -4  10 -11      104.61       80.38      7.47 o
  -2  10 -11       16.66       21.54      7.18 o
   0  10 -11       14.85       16.75      7.18 o
   2  10 -11       78.10       68.80     10.17 o
   4  10 -11      110.64      120.24     12.56 o
   6  10 -11      117.56      121.44     12.56 o
   8  10 -11       13.21       11.37      8.38 o
  -7  11 -11      124.34      114.26     15.55 o
  -5  11 -11       35.31       43.07      6.61 o
  -3  11 -11       15.39       14.96      5.17 o
  -1  11 -11       40.86       31.71      8.38 o
   1  11 -11      289.46      287.74     17.95 o
   3  11 -11      103.85       93.92     11.37 o
   5  11 -11       40.57       43.07     10.17 o
   7  11 -11       44.11       40.08     10.17 o
  -6  12 -11       28.19       29.52     11.96 o
  -4  12 -11       38.86       44.60      6.89 o
  -2  12 -11       61.56       61.02     10.17 o
   0  12 -11      107.40      141.78     13.16 o
   2  12 -11        7.77        5.98      6.58 o
   4  12 -11       16.00       33.50      9.57 o
   6  12 -11       50.89       32.90      9.57 o
  -5  13 -11       79.71       91.16      9.19 o
  -3  13 -11       19.35       18.30      6.12 o
  -1  13 -11      106.69       89.73     11.96 o
   1  13 -11      273.02      265.01     18.54 o
   3  13 -11        2.47       17.35      8.38 o
   5  13 -11      162.42      153.14     15.55 o
   7  13 -11       54.81       44.87     11.37 o
  -4  14 -11       19.90       22.53      6.73 o
  -2  14 -11       48.11       55.86      7.75 o
   0  14 -11      128.48      134.00     13.76 o
   2  14 -11       12.01       13.76      8.38 o
   4  14 -11      110.17       95.12     13.76 o
   6  14 -11        0.40       -0.60      7.78 o
  -3  15 -11       55.71       67.00     11.37 o
  -1  15 -11       10.98       -1.33      5.45 o
   1  15 -11        2.31        1.20      7.78 o
   3  15 -11       50.36       75.97     13.16 o
   5  15 -11       10.45       12.56      9.57 o
  -2  16 -11        0.22       -4.79      7.78 o
   0  16 -11       16.84       19.74      9.57 o
   2  16 -11       39.15       52.04     12.56 o
 -10   0 -10       62.18       50.85      7.78 o
  -8   0 -10       52.83       50.25      7.18 o
  -6   0 -10      246.97      236.89     11.96 o
  -4   0 -10      836.07      769.37     18.91 o
  -2   0 -10     2231.82     2177.67     37.31 o
   0   0 -10     2093.24     2004.02     33.81 o
   2   0 -10     2551.91     2694.68     43.75 o
   4   0 -10      566.60      563.42     12.41 o
   6   0 -10       48.22       51.59      4.43 o
   8   0 -10      969.53      928.43     31.71 o
  10   0 -10       62.20       75.38      9.57 o
  -9   1 -10       54.53       47.93      4.62 o
  -7   1 -10      579.32      518.96     22.21 o
  -5   1 -10      193.97      203.62      6.87 o
  -3   1 -10      708.21      664.72     12.42 o
  -1   1 -10     1246.90     1167.11     17.12 o
   1   1 -10      755.01      749.58     10.89 o
   3   1 -10      784.22      746.72     10.82 o
   5   1 -10     1461.13     1524.80     20.41 o
   7   1 -10      157.87      148.71      7.39 o
   9   1 -10      166.22      171.26      8.88 o
  11   1 -10      185.66      180.25     19.44 o
 -10   2 -10       48.41       36.56      5.17 o
  -8   2 -10      147.05      171.01     10.73 o
  -6   2 -10       46.03       39.63      3.91 o
  -4   2 -10     2098.07     1939.40     27.44 o
  -2   2 -10      556.29      550.10     12.00 o
   0   2 -10      639.31      607.41      9.26 o
   2   2 -10      740.02      695.49     10.29 o
   4   2 -10      155.22      145.09      6.13 o
   6   2 -10      184.96      194.31      6.67 o
   8   2 -10      138.16      141.53      7.61 o
  10   2 -10        5.62        3.49      4.00 o
  -9   3 -10      113.65      126.19     10.15 o
  -7   3 -10      124.53      140.72      6.11 o
  -5   3 -10       64.66       60.73      4.05 o
  -3   3 -10      990.79      937.60     15.49 o
  -1   3 -10     1123.45     1099.24     16.16 o
   1   3 -10      283.11      313.55      6.24 o
   3   3 -10      137.10      119.22      6.96 o
   5   3 -10     1037.96      975.86     15.39 o
   7   3 -10       55.45       37.06      3.67 o
   9   3 -10      131.55      144.23      8.04 o
  11   3 -10       35.63       32.01      5.92 o
 -10   4 -10       40.41       41.88      8.97 o
  -8   4 -10      139.77      171.71      6.45 o
  -6   4 -10      470.35      398.62      9.41 o
  -4   4 -10      517.25      493.92      9.59 o
  -2   4 -10      221.52      202.13      5.53 o
   0   4 -10      936.35      919.19     13.68 o
   2   4 -10      326.85      326.37      6.71 o
   4   4 -10      280.06      258.61      6.25 o
   6   4 -10      114.18      106.27      5.04 o
   8   4 -10       50.88       47.86      7.18 o
  10   4 -10       85.95       93.32     10.17 o
  -9   5 -10       32.08       29.31      7.78 o
  -7   5 -10      104.87      111.51      4.70 o
  -5   5 -10      112.95      119.19      8.46 o
  -3   5 -10      143.25      138.45      5.21 o
  -1   5 -10      532.68      507.63      9.46 o
   1   5 -10      312.10      294.28      7.53 o
   3   5 -10       15.13       21.92      3.22 o
   5   5 -10      347.92      278.51      9.88 o
   7   5 -10       86.86       94.06      6.30 o
   9   5 -10       51.45       41.88      7.78 o
  11   5 -10       55.03       52.04      8.97 o
  -8   6 -10      155.91      153.77      9.09 o
  -6   6 -10      380.19      403.70     11.30 o
  -4   6 -10      275.58      265.88      8.78 o
  -2   6 -10      650.95      620.37     11.70 o
   0   6 -10     3006.54     2848.56     43.20 o
   2   6 -10       63.04       63.34      6.58 o
   4   6 -10      481.97      481.31     10.69 o
   6   6 -10      454.64      466.35     13.63 o
   8   6 -10       70.19       71.77      6.18 o
  10   6 -10       14.86        9.57      5.98 o
  -9   7 -10       68.45       56.83      9.57 o
  -7   7 -10        9.03        2.53      4.48 o
  -5   7 -10      655.24      600.97     14.29 o
  -3   7 -10      698.89      683.16     26.92 o
  -1   7 -10      150.53      124.43     10.77 o
   1   7 -10      426.42      430.12     20.34 o
   3   7 -10      891.01      842.51     18.66 o
   5   7 -10       55.49       61.50      4.62 o
   7   7 -10       86.45       99.59      7.78 o
   9   7 -10      104.11       97.51      8.97 o
  -8   8 -10      150.71      153.14     12.56 o
  -6   8 -10       65.52       91.99     11.07 o
  -4   8 -10      174.86      161.27      9.28 o
  -2   8 -10       96.76       85.55      9.57 o
   0   8 -10      542.58      532.41     22.73 o
   2   8 -10     1335.00     1285.57     43.07 o
   4   8 -10      202.88      176.47     13.76 o
   6   8 -10      329.64      323.95     10.05 o
   8   8 -10       90.50       83.39      5.97 o
  10   8 -10       18.79       23.93      5.98 o
  -7   9 -10       42.07       45.97      6.61 o
  -5   9 -10      276.84      266.94     18.25 o
  -3   9 -10      657.16      650.90     33.80 o
  -1   9 -10      377.23      403.80     20.34 o
   1   9 -10     1664.78     1694.15     53.24 o
   3   9 -10      935.15      921.26     34.10 o
   5   9 -10      189.61      208.18     14.36 o
   7   9 -10      199.74      199.80     14.96 o
  -8  10 -10       73.08       78.37     13.76 o
  -6  10 -10       61.68       60.51      7.15 o
  -4  10 -10       12.29        7.46      6.58 o
  -2  10 -10       15.69        7.18      5.98 o
   0  10 -10      187.94      202.20     14.36 o
   2  10 -10       85.37       74.18     10.17 o
   4  10 -10      315.09      273.98     17.35 o
   6  10 -10       66.55       69.39     10.17 o
   8  10 -10        7.96        2.39      7.18 o
  -7  11 -10        5.02       14.36      9.57 o
  -5  11 -10       10.33        7.33      5.68 o
  -3  11 -10       53.39       37.73      6.04 o
  -1  11 -10       83.99      103.49     10.77 o
   1  11 -10      113.11       95.71     10.77 o
   3  11 -10      419.02      360.73     20.34 o
   5  11 -10       71.42       60.42     10.17 o
   7  11 -10      115.32      110.67     13.16 o
   9  11 -10        5.89        3.59      8.38 o
  -6  12 -10       24.05       22.47      6.18 o
  -4  12 -10       46.36       44.21      6.89 o
  -2  12 -10       15.01       14.36      7.18 o
   0  12 -10       90.13       88.54     11.37 o
   2  12 -10       46.06       61.02      9.57 o
   4  12 -10      324.17      306.89     19.74 o
   6  12 -10      108.08      132.21     14.36 o
   8  12 -10       12.29       26.32      9.57 o
  -5  13 -10       35.26       37.77      6.89 o
  -3  13 -10        0.67        3.92      4.60 o
  -1  13 -10       47.24       63.41     10.17 o
   1  13 -10      134.03      120.84     12.56 o
   3  13 -10        9.14       16.15      7.78 o
   5  13 -10       55.97       61.02     11.37 o
   7  13 -10       66.11       76.57     13.16 o
  -4  14 -10       74.83       88.38      8.76 o
  -2  14 -10       23.02       20.04      6.88 o
   0  14 -10      124.90      122.63     13.16 o
   2  14 -10       42.13       46.06     10.17 o
   4  14 -10       60.44       59.82     11.37 o
   6  14 -10       83.32       67.60     11.96 o
  -3  15 -10        6.18        8.93      5.70 o
  -1  15 -10       68.08       73.85      8.85 o
   1  15 -10       42.34       50.25     11.37 o
   3  15 -10       94.71       96.31     13.16 o
   5  15 -10      103.23      103.49     14.36 o
  -4  16 -10       19.37       16.75      8.97 o
  -2  16 -10      101.88       94.44     10.77 o
   0  16 -10        9.57       14.96      8.97 o
   2  16 -10       16.88        5.98      8.97 o
   4  16 -10       67.53       62.21     12.56 o
  -1  17 -10       65.15       95.12     14.36 o
   1  17 -10       33.66       37.69     11.37 o
   3  17 -10       59.97       86.14     14.36 o
 -11   1  -9        6.35        0.00      3.81 o
  -9   1  -9       15.05       12.83      3.56 o
  -7   1  -9      154.95      138.01      6.14 o
  -5   1  -9      248.28      246.79     10.45 o
  -3   1  -9       20.50       20.01      2.42 o
  -1   1  -9      924.13      917.95     13.46 o
   1   1  -9     2554.93     2588.05     29.19 o
   3   1  -9     1529.56     1496.49     18.19 o
   5   1  -9     1816.80     1825.28     21.73 o
   7   1  -9      277.26      306.55     10.15 o
   9   1  -9      173.12      180.58      8.88 o
  11   1  -9       28.69       40.70      8.38 o
 -10   2  -9        0.12        0.53      3.74 o
  -8   2  -9       24.87       33.33      4.27 o
  -6   2  -9      836.69      783.59     15.30 o
  -4   2  -9      182.67      151.82      4.77 o
  -2   2  -9      830.42      865.57     13.27 o
   0   2  -9     3894.05     3870.65     46.92 o
   2   2  -9      466.24      462.95      7.33 o
   4   2  -9     1833.08     1878.75     22.26 o
   6   2  -9      981.62      954.86     16.25 o
   8   2  -9        5.20       10.77      3.38 o
  10   2  -9      242.26      239.81     10.78 o
  -9   3  -9       44.28       46.10      9.87 o
  -7   3  -9      105.19       84.74      4.74 o
  -5   3  -9      330.95      345.75     10.28 o
  -3   3  -9      426.88      438.08      8.78 o
  -1   3  -9      220.76      188.75      5.23 o
   1   3  -9      560.14      553.08      9.01 o
   3   3  -9      436.13      418.57      7.04 o
   5   3  -9     1261.52     1249.05     17.03 o
   7   3  -9      161.66      170.40      6.33 o
   9   3  -9       66.70       68.22      5.92 o
  11   3  -9      203.84      218.41     14.06 o
 -10   4  -9       48.54       52.64      8.97 o
  -8   4  -9       32.72       30.04      3.49 o
  -6   4  -9        6.92        5.50      2.14 o
  -4   4  -9      125.73      138.19      8.03 o
  -2   4  -9      256.22      248.61      5.74 o
   0   4  -9      736.32      695.43     10.90 o
   2   4  -9      382.68      369.89      7.00 o
   4   4  -9      638.92      611.84      9.89 o
   6   4  -9      190.89      171.98      9.80 o
   8   4  -9      175.62      181.12     11.67 o
  10   4  -9      149.59      140.58     11.96 o
  -9   5  -9       28.58       17.95      7.18 o
  -7   5  -9       95.49      103.00      6.13 o
  -5   5  -9      846.54      790.34     13.90 o
  -3   5  -9      522.11      492.21     13.00 o
  -1   5  -9      422.15      428.77      8.33 o
   1   5  -9      737.56      725.05     12.92 o
   3   5  -9      668.60      658.23     12.70 o
   5   5  -9       83.00       93.32      5.45 o
   7   5  -9       12.46        3.51      3.31 o
   9   5  -9      270.07      294.32     15.55 o
  11   5  -9      115.36      130.41     11.96 o
 -10   6  -9       28.71       35.89      8.97 o
  -8   6  -9      150.06      139.98     11.37 o
  -6   6  -9       31.38       32.10      4.12 o
  -4   6  -9      152.56      155.22      6.60 o
  -2   6  -9      283.14      274.68     10.47 o
   0   6  -9       47.34       50.51      2.76 o
   2   6  -9      848.23      835.69     26.62 o
   4   6  -9       55.34       66.31      3.67 o
   6   6  -9      710.77      650.61     16.78 o
   8   6  -9       12.77        7.30      3.87 o
  10   6  -9       66.02       80.76      9.57 o
  -9   7  -9       65.55       62.81      9.57 o
  -7   7  -9       10.15        9.40      3.50 o
  -5   7  -9       94.19       90.20      5.47 o
  -3   7  -9      415.43      442.08     19.74 o
  -1   7  -9      286.53      262.02     14.96 o
   1   7  -9      196.94      219.55     13.16 o
   3   7  -9      785.24      754.22     16.66 o
   5   7  -9      422.39      402.43     11.35 o
   7   7  -9       43.70       35.41      4.43 o
   9   7  -9       57.85       77.77      8.38 o
  -8   8  -9       66.41       60.09      9.57 o
  -6   8  -9      182.62      155.76      9.19 o
  -4   8  -9      312.56      259.38     10.90 o
  -2   8  -9       70.91       72.38      8.38 o
   0   8  -9      262.81      262.62     14.96 o
   2   8  -9      655.31      620.35     25.13 o
   4   8  -9       41.58       56.83      8.38 o
   6   8  -9        5.41        2.56      4.79 o
   8   8  -9       57.31       62.76      5.42 o
  10   8  -9        1.21        5.38      4.79 o
  -7   9  -9       17.93       14.96      8.38 o
  -5   9  -9      203.91      178.04     14.66 o
  -3   9  -9        5.13        1.66      3.89 o
  -1   9  -9      100.96      103.49     10.17 o
   1   9  -9      616.91      598.22     25.13 o
   3   9  -9     1984.48     1888.57     58.63 o
   5   9  -9      162.35      168.70     13.76 o
   7   9  -9       33.21       40.08      8.97 o
   9   9  -9       13.90       31.11      8.97 o
  -8  10  -9       28.77       11.37      9.57 o
  -6  10  -9      175.90      168.66     10.05 o
  -4  10  -9      699.26      651.60     19.58 o
  -2  10  -9      380.79      363.72     18.54 o
   0  10  -9      412.87      474.39     22.13 o
   2  10  -9     1737.85     1696.55     54.44 o
   4  10  -9      350.45      319.45     17.95 o
   6  10  -9       96.32      124.43     11.96 o
   8  10  -9        6.93        7.78      7.18 o
  -7  11  -9      104.00      100.50     14.36 o
  -5  11  -9      105.72      118.63     13.46 o
  -3  11  -9      181.93      179.60     11.67 o
  -1  11  -9      366.54      327.82     17.95 o
   1  11  -9      674.65      628.13     27.52 o
   3  11  -9      543.24      553.95     25.13 o
   5  11  -9       80.87       81.36     10.77 o
   7  11  -9      104.12      128.02     13.16 o
   9  11  -9       74.10      117.25     14.36 o
  -8  12  -9       13.87        2.39      8.38 o
  -6  12  -9       13.47       -5.38      7.18 o
  -4  12  -9       45.78       38.25      6.58 o
  -2  12  -9       14.11       12.35      4.85 o
   0  12  -9      400.31      416.36     21.54 o
   2  12  -9      117.11       90.93     11.37 o
   4  12  -9      593.82      551.56     26.32 o
   6  12  -9       53.84       44.27     10.17 o
   8  12  -9      211.89      188.44     17.35 o
  -7  13  -9       76.85       73.58     13.76 o
  -5  13  -9       32.72       44.63      7.78 o
  -3  13  -9      186.34      186.25     11.06 o
  -1  13  -9       90.31      120.24     11.96 o
   1  13  -9      240.37      227.92     16.75 o
   3  13  -9      546.97      538.40     26.92 o
   5  13  -9      181.17      188.44     16.15 o
   7  13  -9       18.10       22.73      9.57 o
  -6  14  -9       28.95       25.72     10.77 o
  -4  14  -9       25.46       18.07      5.88 o
  -2  14  -9       49.01       60.77      7.47 o
   0  14  -9       39.81       60.42     10.17 o
   2  14  -9      107.90      127.42     13.76 o
   4  14  -9      115.35      131.61     14.36 o
   6  14  -9       16.65       23.33      9.57 o
  -5  15  -9       57.97       74.18     14.36 o
  -3  15  -9       15.17       23.97      6.30 o
  -1  15  -9      115.09      112.98      9.51 o
   1  15  -9       17.38       11.96      7.78 o
   3  15  -9       37.58       41.28     10.77 o
   5  15  -9       24.74       26.32     10.17 o
  -4  16  -9        0.86       -3.59      7.18 o
  -2  16  -9        4.69        6.28      5.08 o
   0  16  -9      105.54      101.56      9.93 o
   2  16  -9       53.90       44.27     10.77 o
   4  16  -9      122.80      123.23     14.96 o
  -3  17  -9       48.82       68.20     11.96 o
  -1  17  -9       17.22       21.79      6.97 o
   1  17  -9       20.11        2.39      8.38 o
   3  17  -9       47.29       58.63     12.56 o
   0  18  -9        0.55        1.20      8.97 o
   2  18  -9       21.05       35.89     11.37 o
 -10   0  -8      223.31      246.47     13.76 o
  -8   0  -8      207.61      178.87     11.37 o
  -6   0  -8     2030.22     1850.89     50.25 o
  -4   0  -8     5835.87     5516.67     84.23 o
  -2   0  -8       97.32       93.99      5.42 o
   0   0  -8     8970.43     8863.47    160.81 o
   2   0  -8      863.56      807.52     14.96 o
   4   0  -8     1325.10     1339.06     22.98 o
   6   0  -8     1742.12     1794.10     30.57 o
   8   0  -8      416.12      406.19     17.95 o
  10   0  -8      394.42      446.27     20.94 o
  12   0  -8       30.33       37.09      8.97 o
 -11   1  -8        1.82        4.67      7.18 o
  -9   1  -8      264.02      276.24      8.67 o
  -7   1  -8       44.91       29.14      4.79 o
  -5   1  -8     1544.45     1472.48     26.15 o
  -3   1  -8      627.52      638.54     10.51 o
  -1   1  -8      497.74      499.36      8.40 o
   1   1  -8      304.05      373.03      6.14 o
   3   1  -8     1119.38     1048.95     13.12 o
   5   1  -8     2013.81     2000.54     23.29 o
   7   1  -8      794.97      822.74     35.66 o
   9   1  -8       14.85       13.76      4.00 o
  11   1  -8      152.04      142.41      8.88 o
 -10   2  -8        7.07        6.71      3.74 o
  -8   2  -8      180.30      181.00      7.68 o
  -6   2  -8      353.72      341.16      7.58 o
  -4   2  -8      340.53      319.51      5.80 o
  -2   2  -8      653.81      641.28     10.25 o
   0   2  -8      608.42      614.17      9.57 o
   2   2  -8      943.66      964.14     12.54 o
   4   2  -8      192.05      205.51      4.50 o
   6   2  -8      551.98      558.10     11.24 o
   8   2  -8      156.36      148.25      7.82 o
  10   2  -8      166.26      154.67      8.88 o
  12   2  -8       19.09       28.57      7.48 o
 -11   3  -8        9.96        4.59      7.18 o
  -9   3  -8      167.09      185.80      7.90 o
  -7   3  -8      985.94      947.63     15.59 o
  -5   3  -8        9.22        9.30      2.29 o
  -3   3  -8     2918.85     2823.45     35.21 o
  -1   3  -8     4842.73     4699.28     55.98 o
   1   3  -8      185.05      199.33      4.57 o
   3   3  -8     2626.40     2609.12     29.13 o
   5   3  -8     2149.50     2127.68     24.57 o
   7   3  -8      507.65      536.98     11.85 o
   9   3  -8      347.42      380.65     12.69 o
  11   3  -8      112.57      127.94     19.74 o
 -10   4  -8       43.94       49.65      8.38 o
  -8   4  -8       59.38       69.48      4.04 o
  -6   4  -8       58.65       62.18      3.44 o
  -4   4  -8     1174.23     1075.15     16.62 o
  -2   4  -8       38.10       27.82      2.05 o
   0   4  -8      319.87      355.92      6.51 o
   2   4  -8      328.75      301.41      5.83 o
   4   4  -8      611.49      662.76      9.30 o
   6   4  -8       10.60       12.63      2.72 o
   8   4  -8       60.68       49.62      7.78 o
  10   4  -8      169.64      157.33     12.56 o
 -11   5  -8       95.05       84.95     10.77 o
  -9   5  -8      239.58      260.82     16.15 o
  -7   5  -8       52.66       43.45      4.34 o
  -5   5  -8      716.51      690.95     11.59 o
  -3   5  -8     2023.43     1994.60     31.39 o
  -1   5  -8     1275.23     1278.81     16.63 o
   1   5  -8     1805.19     1711.91     21.78 o
   3   5  -8      103.22      101.73      3.99 o
   5   5  -8     1399.18     1260.80     26.56 o
   7   5  -8      562.74      572.07     21.54 o
   9   5  -8       10.79       12.56      5.38 o
  11   5  -8       66.06       65.80      9.57 o
 -10   6  -8       60.32       72.38     10.17 o
  -8   6  -8      144.04      146.23      9.09 o
  -6   6  -8      180.51      169.69      7.07 o
  -4   6  -8      572.66      543.61     16.88 o
  -2   6  -8      852.48      792.67     18.31 o
   0   6  -8      585.16      563.16     12.57 o
   2   6  -8      310.60      318.05      6.59 o
   4   6  -8     1449.15     1405.46     23.04 o
   6   6  -8      166.38      185.93      8.05 o
   8   6  -8      314.42      328.81     11.75 o
  10   6  -8       69.21       92.13      9.57 o
  -9   7  -8       93.23      122.04     11.37 o
  -7   7  -8      166.32      168.10      7.50 o
  -5   7  -8      530.47      506.49     13.49 o
  -3   7  -8      116.89      113.05     15.25 o
  -1   7  -8      792.36      809.99     28.12 o
   1   7  -8      753.95      780.08     27.52 o
   3   7  -8      327.62      292.53     15.55 o
   5   7  -8      616.32      632.41     15.52 o
   7   7  -8      284.92      267.75     17.65 o
   9   7  -8      233.36      257.83     13.76 o
  11   7  -8       62.77       84.95      9.57 o
 -10   8  -8       22.91       38.88      9.57 o
  -8   8  -8      104.25       92.14      7.90 o
  -6   8  -8      315.46      325.68     12.34 o
  -4   8  -8       86.25       83.63      6.73 o
  -2   8  -8      908.09      860.24     30.51 o
   0   8  -8      809.34      755.55     27.52 o
   2   8  -8     3152.82     3096.97     86.74 o
   4   8  -8       54.38       46.66      7.18 o
   6   8  -8      357.47      315.46      9.57 o
   8   8  -8      573.43      622.25     16.53 o
  10   8  -8        5.14        3.59      4.79 o
  -9   9  -8       32.12       35.29     10.77 o
  -7   9  -8      146.56      151.95     14.96 o
  -5   9  -8      219.92      214.78     10.20 o
  -3   9  -8       35.47       35.73      5.27 o
  -1   9  -8      567.20      648.47     25.13 o
   1   9  -8      207.41      215.36     13.76 o
   3   9  -8       41.67       32.90      7.18 o
   5   9  -8      788.31      801.61     31.11 o
   7   9  -8       10.44        2.39      5.98 o
   9   9  -8       43.30       48.46     10.17 o
  -8  10  -8      325.59      430.72     25.72 o
  -6  10  -8       20.32       23.42      5.68 o
  -4  10  -8       42.81       43.62      5.74 o
  -2  10  -8      158.31      151.35     11.96 o
   0  10  -8      494.37      470.20     21.54 o
   2  10  -8      400.28      402.00     20.34 o
   4  10  -8      761.96      772.90     30.51 o
   6  10  -8      100.40       87.94     10.77 o
   8  10  -8        8.91       16.15      8.38 o
  -9  11  -8       24.74       25.72     10.77 o
  -7  11  -8       18.42       14.36      8.97 o
  -5  11  -8      187.08      203.81     11.67 o
  -3  11  -8      388.53      371.54     23.03 o
  -1  11  -8      543.12      565.91     23.93 o
   1  11  -8      494.06      468.40     22.13 o
   3  11  -8       54.68       57.43      8.97 o
   5  11  -8       34.75       32.90      7.78 o
   7  11  -8       37.54       38.29      8.97 o
   9  11  -8       53.90       41.28     11.37 o
  -8  12  -8       39.45       31.71     11.37 o
  -6  12  -8        3.39       10.77      7.78 o
  -4  12  -8      115.78      104.64     21.54 o
  -2  12  -8      111.01       94.13      7.75 o
   0  12  -8      108.87       87.34     10.17 o
   2  12  -8      215.19      217.15     14.96 o
   4  12  -8        3.31       -4.19      5.98 o
   6  12  -8       24.78       35.89      9.57 o
   8  12  -8        3.35        8.97      8.38 o
  -7  13  -8       74.40       77.17     13.16 o
  -5  13  -8       73.29       79.97     13.76 o
  -3  13  -8      288.10      271.72     13.16 o
  -1  13  -8      151.27      150.15     13.16 o
   1  13  -8       17.91       10.77      7.18 o
   3  13  -8      515.58      513.87     25.13 o
   5  13  -8      231.58      257.23     17.95 o
   7  13  -8       24.22       19.74      8.97 o
  -6  14  -8        9.77       18.54     10.17 o
  -4  14  -8      113.62      114.37      9.19 o
  -2  14  -8       44.91       42.24      6.73 o
   0  14  -8      376.59      410.38     22.13 o
   2  14  -8       24.47       31.11      8.97 o
   4  14  -8       39.48       43.67      9.57 o
   6  14  -8       43.57       49.05     11.37 o
   8  14  -8        6.94       -7.78      8.38 o
  -5  15  -8       16.27       29.91     10.77 o
  -3  15  -8       30.40       42.18      7.04 o
  -1  15  -8       56.45       60.02      7.47 o
   1  15  -8       45.12       54.44     10.17 o
   3  15  -8      122.37      113.66     13.76 o
   5  15  -8       73.60       84.95     13.16 o
   7  15  -8       32.37       29.31     10.77 o
  -4  16  -8       38.84       44.88     11.37 o
  -2  16  -8       23.17       33.93      6.97 o
   0  16  -8      131.79      156.46     11.20 o
   2  16  -8       15.98       11.96      8.38 o
   4  16  -8        7.15        4.19      7.78 o
   6  16  -8       80.08       80.16     13.76 o
  -3  17  -8        9.52       22.93      6.97 o
  -1  17  -8       43.03       50.92      8.00 o
   1  17  -8       77.39       92.56      9.70 o
   3  17  -8        7.16        7.78      8.38 o
   5  17  -8       16.10       13.16     10.77 o
  -2  18  -8       10.27       26.32     10.17 o
   0  18  -8       71.66       54.78      9.03 o
   2  18  -8       10.29        9.57      8.97 o
 -11   1  -7       28.77       22.45      4.85 o
  -9   1  -7       25.60       23.02      4.43 o
  -7   1  -7      121.82      114.99      6.30 o
  -5   1  -7      457.22      481.52      8.22 o
  -3   1  -7     1871.68     1849.55     24.43 o
  -1   1  -7     1693.56     1597.40     20.64 o
   1   1  -7     2075.18     2143.62     23.82 o
   3   1  -7      438.71      407.18      6.29 o
   5   1  -7      428.05      404.27      6.45 o
   7   1  -7     3486.82     3459.81     47.82 o
   9   1  -7       69.09       65.22      5.92 o
  11   1  -7       82.68       89.14      7.61 o
 -10   2  -7        6.23        4.54      5.98 o
  -8   2  -7        7.00        5.24      2.89 o
  -6   2  -7       46.64       49.24      4.92 o
  -4   2  -7      333.04      323.87      5.31 o
  -2   2  -7     1851.28     1875.68     24.35 o
   0   2  -7     2733.12     2773.82     33.74 o
   2   2  -7     2339.14     2231.60     25.03 o
   4   2  -7     2446.68     2513.84     28.11 o
   6   2  -7     1681.66     1692.88     28.18 o
   8   2  -7      822.19      801.52     19.24 o
  10   2  -7       54.30       59.54      6.12 o
  12   2  -7       37.99       43.75      6.55 o
 -11   3  -7       60.47       78.19      5.52 o
  -9   3  -7      138.76      142.94      9.57 o
  -7   3  -7      279.37      283.12      6.87 o
  -5   3  -7       68.87       68.64      3.39 o
  -3   3  -7      191.07      181.67      4.53 o
  -1   3  -7     1102.00      988.07     13.65 o
   1   3  -7     3908.21     4042.87     47.53 o
   3   3  -7      114.70      132.48      3.26 o
   5   3  -7       94.73       73.81      2.68 o
   7   3  -7     1461.61     1451.23     24.28 o
   9   3  -7       33.77       43.39      5.98 o
  11   3  -7      107.13      121.96      8.24 o
 -10   4  -7       48.76       74.18      9.57 o
  -8   4  -7       97.61      103.86      4.64 o
  -6   4  -7       36.13       29.99      2.66 o
  -4   4  -7     1094.34     1020.89     14.60 o
  -2   4  -7     1094.90     1074.95     14.19 o
   0   4  -7     3644.25     3719.60     44.40 o
   2   4  -7     2033.23     1978.22     24.88 o
   4   4  -7      912.72      958.28     11.97 o
   6   4  -7       35.86       35.24      3.07 o
   8   4  -7      339.55      330.47      9.09 o
  10   4  -7      317.60      287.14     16.15 o
  12   4  -7        3.72        4.19      6.58 o
 -11   5  -7        2.00       -4.19      5.98 o
  -9   5  -7        2.56       17.35      7.18 o
  -7   5  -7      286.00      294.62      8.81 o
  -5   5  -7       66.51       73.31      4.23 o
  -3   5  -7       13.14       19.90      1.39 o
  -1   5  -7      855.46      856.14     11.27 o
   1   5  -7      654.44      677.58     10.33 o
   3   5  -7      375.59      357.24      7.29 o
   5   5  -7     1595.20     1637.46     26.51 o
   7   5  -7      224.07      233.93      9.03 o
   9   5  -7      546.56      567.71     22.73 o
  11   5  -7        7.42       18.54      7.18 o
 -10   6  -7       42.92       61.02      9.57 o
  -8   6  -7        2.69        1.02      4.17 o
  -6   6  -7      163.48      161.53      6.51 o
  -4   6  -7      282.06      297.57      8.32 o
  -2   6  -7      322.39      331.21      9.06 o
   0   6  -7     1201.38     1240.79     21.89 o
   2   6  -7     1686.14     1716.31     20.90 o
   4   6  -7     1331.15     1246.85     18.79 o
   6   6  -7      729.64      696.06     17.03 o
   8   6  -7      146.83      141.57      7.58 o
  10   6  -7      151.21      162.72     11.96 o
  -9   7  -7       93.54      105.26      8.18 o
  -7   7  -7      159.05      192.56      7.85 o
  -5   7  -7      357.87      327.11     10.83 o
  -3   7  -7      724.04      728.65     16.78 o
  -1   7  -7     1883.12     1847.46     79.86 o
   1   7  -7      134.58      132.45      7.86 o
   3   7  -7        9.04        7.11      3.89 o
   5   7  -7      252.99      242.14     13.16 o
   7   7  -7       36.40       35.31      6.58 o
   9   7  -7       15.95       14.79      4.43 o
  11   7  -7       94.82      107.08     10.17 o
 -10   8  -7        5.58       -5.98      6.58 o
  -8   8  -7       26.23       14.03     12.56 o
  -6   8  -7      120.96      113.15      7.47 o
  -4   8  -7       19.48        6.28      5.08 o
  -2   8  -7      357.36      358.33     16.15 o
   0   8  -7      128.91      129.60      8.18 o
   2   8  -7      202.89      195.62     11.96 o
   4   8  -7      614.75      605.99     24.53 o
   6   8  -7      310.29      275.56      8.23 o
   8   8  -7      292.68      311.56     10.50 o
  10   8  -7       64.92       49.05      7.18 o
  -9   9  -7      197.32      167.50     16.15 o
  -7   9  -7       34.24       24.53      8.97 o
  -5   9  -7      121.78      128.11      7.90 o
  -3   9  -7      399.74      372.28     16.45 o
  -1   9  -7      747.45      696.92     25.72 o
   1   9  -7       16.59       14.96      5.38 o
   3   9  -7      436.24      450.46     20.34 o
   5   9  -7     1207.41     1197.63     40.08 o
   7   9  -7       16.59        9.57      6.58 o
   9   9  -7      179.68      186.64     15.55 o
 -10  10  -7        7.69        8.97      8.97 o
  -8  10  -7        3.83       11.37      8.38 o
  -6  10  -7      262.05      283.36     11.92 o
  -4  10  -7      233.15      242.33     10.63 o
  -2  10  -7      511.45      510.28     21.54 o
   0  10  -7      744.15      704.10     26.92 o
   2  10  -7      762.27      677.18     26.92 o
   4  10  -7      423.58      387.05     19.74 o
   6  10  -7      365.27      333.81     19.14 o
   8  10  -7       46.28       52.64     10.17 o
  -9  11  -7       53.22       78.37     13.76 o
  -7  11  -7        7.70       16.75      8.97 o
  -5  11  -7      240.14      241.64     11.33 o
  -3  11  -7      137.90      115.53      7.75 o
  -1  11  -7        3.94       -0.60      4.79 o
   1  11  -7      244.49      254.24     14.96 o
   3  11  -7      180.37      151.95     13.16 o
   5  11  -7       56.95       45.46      8.97 o
   7  11  -7      102.17      133.40     13.76 o
   9  11  -7       33.90       27.52     10.17 o
  -8  12  -7      166.27      194.42     17.95 o
  -6  12  -7       58.20       58.63     11.37 o
  -4  12  -7      151.62      149.30      9.19 o
  -2  12  -7      501.20      497.02     16.61 o
   0  12  -7      445.74      445.07     20.94 o
   2  12  -7       95.36       99.90     11.37 o
   4  12  -7       55.97       58.03      9.57 o
   6  12  -7        0.43        1.79      7.18 o
   8  12  -7      163.89      192.63     16.75 o
  -7  13  -7       48.19       47.86     11.37 o
  -5  13  -7       18.27       28.28      5.88 o
  -3  13  -7      231.45      225.97     11.37 o
  -1  13  -7      249.96      267.55     12.18 o
   1  13  -7       94.17       78.96     10.17 o
   3  13  -7       88.82       69.39     10.17 o
   5  13  -7       30.92       29.91      8.38 o
   7  13  -7       42.40       37.69     10.17 o
   9  13  -7       12.54       13.16      9.57 o
  -6  14  -7       77.94       97.51     14.36 o
  -4  14  -7       24.62       42.45      6.61 o
  -2  14  -7       39.73       35.39      6.12 o
   0  14  -7      143.68      134.00     12.56 o
   2  14  -7       17.79       26.92      8.38 o
   4  14  -7      105.04       98.11     12.56 o
   6  14  -7       77.75       75.97     11.96 o
   8  14  -7      115.34       97.51     14.96 o
  -5  15  -7      184.79      215.36     19.14 o
  -3  15  -7       37.53       44.68      7.15 o
  -1  15  -7       18.89       17.05     12.26 o
   1  15  -7       56.77       61.62     10.17 o
   3  15  -7        2.86        6.58      7.78 o
   5  15  -7        3.19        1.79      7.78 o
   7  15  -7       51.09       81.36     14.36 o
  -4  16  -7       56.20       50.09      7.75 o
  -2  16  -7       21.31       23.56      6.12 o
   0  16  -7       50.09       42.29      7.15 o
   2  16  -7      155.74      162.72     15.55 o
   4  16  -7       38.68       46.66     11.37 o
   6  16  -7       19.10       32.90     11.37 o
  -3  17  -7       26.12       32.01      8.08 o
  -1  17  -7       80.44       98.52      9.70 o
   1  17  -7        7.75        2.95      5.45 o
   3  17  -7        2.81        0.00      7.18 o
   5  17  -7        0.07       -4.79      7.78 o
  -2  18  -7        6.84        7.78      6.12 o
   0  18  -7       26.36       18.89      6.97 o
   2  18  -7       46.59       42.19      8.04 o
   4  18  -7       57.90       56.83     13.76 o
  -1  19  -7       42.91       53.84     12.56 o
   1  19  -7       39.06       52.52      9.09 o
 -12   0  -6      120.02      122.04     10.77 o
 -10   0  -6       49.11       56.23      7.18 o
  -8   0  -6      211.32      198.01     11.37 o
  -6   0  -6      862.29      868.07     39.78 o
  -4   0  -6     2150.88     2366.26     46.04 o
  -2   0  -6     4990.75     5149.20     95.65 o
   0   0  -6     1461.73     1508.02     24.91 o
   2   0  -6     9952.13    10240.43    149.93 o
   4   0  -6      273.26      310.00      7.22 o
   6   0  -6      181.22      191.10      8.38 o
   8   0  -6      384.04      381.66     16.75 o
  10   0  -6      198.09      201.60     13.76 o
  12   0  -6       73.03       65.21     10.17 o
 -11   1  -6       91.85      101.55      6.73 o
  -9   1  -6      765.86      775.29     18.82 o
  -7   1  -6       42.94       43.82      3.67 o
  -5   1  -6     1407.51     1464.18     18.95 o
  -3   1  -6     1393.00     1411.76     18.26 o
  -1   1  -6      636.40      592.03      9.00 o
   1   1  -6     7046.19     7197.68     75.12 o
   3   1  -6    16156.49    17005.04    175.54 o
   5   1  -6     1109.02     1182.60     14.34 o
   7   1  -6     3514.41     3581.54     63.87 o
   9   1  -6     1029.97     1037.06     24.11 o
  11   1  -6       54.51       59.30      6.55 o
 -12   2  -6       42.62       46.05      5.17 o
 -10   2  -6      151.46      152.37      8.08 o
  -8   2  -6       64.32       69.11      3.74 o
  -6   2  -6     2161.85     2141.38     29.26 o
  -4   2  -6      633.45      674.67      8.92 o
  -2   2  -6      548.82      588.23      8.89 o
   0   2  -6     3470.88     3613.80     43.34 o
   2   2  -6     3551.15     3646.06     39.17 o
   4   2  -6     4282.82     4177.05     45.07 o
   6   2  -6     1790.69     1752.24     25.21 o
   8   2  -6      737.20      767.42     18.82 o
  10   2  -6      235.85      271.90     11.00 o
  12   2  -6      230.19      249.50     12.05 o
 -11   3  -6       76.04      101.10      6.30 o
  -9   3  -6       42.22       44.06      4.43 o
  -7   3  -6      320.61      320.46      7.23 o
  -5   3  -6     3185.76     3155.60     38.50 o
  -3   3  -6      239.78      241.88      3.71 o
  -1   3  -6     8910.79     8924.68    101.89 o
   1   3  -6     3280.05     3167.69     37.92 o
   3   3  -6     1818.60     1905.33     21.48 o
   5   3  -6        5.08        9.69      1.47 o
   7   3  -6      473.90      476.68     10.70 o
   9   3  -6      120.20      108.84      7.78 o
  11   3  -6       23.68       35.59     13.46 o
 -10   4  -6       30.52       34.10      7.78 o
  -8   4  -6      277.11      277.81      7.53 o
  -6   4  -6      521.09      502.04      9.05 o
  -4   4  -6      146.08      181.28      3.79 o
  -2   4  -6     3751.35     3987.02     41.29 o
   0   4  -6     2006.31     2020.06     26.93 o
   2   4  -6      732.57      759.98     10.63 o
   4   4  -6     2256.66     2352.66     26.27 o
   6   4  -6     1342.65     1377.40     18.93 o
   8   4  -6       48.91       45.07      5.17 o
  10   4  -6      118.69      110.67     10.77 o
  12   4  -6       52.57       35.89      8.97 o
 -11   5  -6       52.87       49.65      8.97 o
  -9   5  -6      133.69      121.42      8.00 o
  -7   5  -6      492.36      482.83     14.73 o
  -5   5  -6       22.25       24.55      3.07 o
  -3   5  -6     2404.03     2457.77     34.63 o
  -1   5  -6     3189.59     3395.25     61.99 o
   1   5  -6       66.02       86.10      2.43 o
   3   5  -6      163.31      156.76      4.31 o
   5   5  -6       12.99       10.64      1.47 o
   7   5  -6      134.51      140.50      9.27 o
   9   5  -6       99.46       83.75      8.38 o
  11   5  -6        0.94        5.38      5.98 o
 -10   6  -6      153.77      158.53     13.16 o
  -8   6  -6       71.09       77.06      6.73 o
  -6   6  -6       37.25       35.18      3.77 o
  -4   6  -6     2572.65     2461.16     35.20 o
  -2   6  -6      704.34      711.14     11.26 o
   0   6  -6     4299.32     4301.90     66.99 o
   2   6  -6     6391.85     6182.36    120.78 o
   4   6  -6     1458.02     1437.21     24.97 o
   6   6  -6      465.12      475.57     12.93 o
   8   6  -6      606.20      618.09     16.78 o
  10   6  -6       31.85       22.73      6.58 o
  12   6  -6        0.97        2.99      6.58 o
 -11   7  -6        8.64        5.38      7.18 o
  -9   7  -6        8.72        3.25      7.18 o
  -7   7  -6      642.27      652.26     18.31 o
  -5   7  -6      498.68      462.78     10.93 o
  -3   7  -6      122.98      116.15      5.18 o
  -1   7  -6     1191.27     1145.31     28.98 o
   1   7  -6      512.38      492.14     15.55 o
   3   7  -6      335.19      334.54     12.36 o
   5   7  -6     2204.18     2063.28     41.28 o
   7   7  -6       65.81       66.94      7.48 o
   9   7  -6      227.29      264.00     10.61 o
  11   7  -6      177.16      184.25     13.16 o
 -10   8  -6      171.03      179.72     10.90 o
  -8   8  -6       69.93       72.63     10.77 o
  -6   8  -6       85.82       81.89      6.18 o
  -4   8  -6      186.37      167.23      8.33 o
  -2   8  -6       52.71       53.68      5.42 o
   0   8  -6       19.07       14.83      3.87 o
   2   8  -6      943.64      902.60     23.86 o
   4   8  -6       10.61       13.76      5.38 o
   6   8  -6      519.35      451.65     20.94 o
   8   8  -6      264.24      254.94      9.41 o
  10   8  -6       33.98       19.74      5.38 o
  -9   9  -6       12.62       20.34      8.97 o
  -7   9  -6      389.97      443.28     23.93 o
  -5   9  -6      135.82      137.17      7.90 o
  -3   9  -6      426.76      436.37     13.88 o
  -1   9  -6     4968.35     4948.54     97.84 o
   1   9  -6      195.76      184.88      9.18 o
   3   9  -6      498.24      525.83     21.54 o
   5   9  -6      868.34      903.91     32.30 o
   7   9  -6      244.24      217.15     14.96 o
   9   9  -6       13.48        4.79      7.78 o
 -10  10  -6       26.14       37.09     10.77 o
  -8  10  -6      110.69       97.51     12.56 o
  -6  10  -6       61.22       49.49     16.75 o
  -4  10  -6      256.59      272.70     17.65 o
  -2  10  -6      321.60      277.57     11.16 o
   0  10  -6      350.38      345.77     16.75 o
   2  10  -6     1233.92     1209.60     40.08 o
   4  10  -6      254.08      231.51     14.96 o
   6  10  -6      625.60      652.06     27.52 o
   8  10  -6      225.20      205.19     16.15 o
  10  10  -6       54.74       41.88     11.37 o
  -9  11  -6       54.54       62.21     12.56 o
  -7  11  -6       70.25       69.39     11.37 o
  -5  11  -6       27.46       27.99      4.98 o
  -3  11  -6      118.01      102.89      7.32 o
  -1  11  -6      585.70      516.26     22.13 o
   1  11  -6      430.97      418.75     19.74 o
   3  11  -6       34.66       38.88      7.78 o
   5  11  -6       86.04       95.71     10.77 o
   7  11  -6        4.03       19.74      8.38 o
   9  11  -6       22.03       20.94     10.17 o
  -8  12  -6       29.77       35.89     11.37 o
  -6  12  -6      119.57      116.65     13.76 o
  -4  12  -6      111.16      103.71      7.90 o
  -2  12  -6      313.10      282.71     12.18 o
   0  12  -6       31.01       26.32      7.18 o
   2  12  -6       25.95       22.13      7.18 o
   4  12  -6      314.33      336.20     19.14 o
   6  12  -6       53.95       41.28      9.57 o
   8  12  -6       50.62       60.42     11.96 o
  10  12  -6        1.44       13.16     10.77 o
  -7  13  -6       38.46       50.85     11.96 o
  -5  13  -6      178.76      198.81     10.78 o
  -3  13  -6       21.84       21.04      5.02 o
  -1  13  -6      266.62      235.50     21.54 o
   1  13  -6      419.92      416.96     21.54 o
   3  13  -6        6.44        2.99      5.98 o
   5  13  -6      152.83      132.80     13.76 o
   7  13  -6      115.56      110.67     14.36 o
   9  13  -6       46.65       56.23     12.56 o
  -8  14  -6       30.23       27.52     10.77 o
  -6  14  -6       98.03      153.14     16.15 o
  -4  14  -6       94.67       93.56     15.25 o
  -2  14  -6        9.56        1.50      5.68 o
   0  14  -6      221.71      217.75     16.15 o
   2  14  -6      430.26      378.67     21.54 o
   4  14  -6       23.13       19.14      8.38 o
   6  14  -6      128.37      135.20     14.96 o
   8  14  -6       62.37       85.55     14.36 o
  -7  15  -6       51.66       53.84     13.16 o
  -5  15  -6       29.38       26.92     10.17 o
  -3  15  -6       63.14       65.97      7.75 o
  -1  15  -6       12.22       12.47      5.27 o
   1  15  -6       36.12       54.44     10.17 o
   3  15  -6      237.16      235.70     17.95 o
   5  15  -6        2.94       -4.79      6.58 o
   7  15  -6       36.79       65.80     13.16 o
  -6  16  -6       92.55       85.55     14.36 o
  -4  16  -6        8.22       18.07      5.88 o
  -2  16  -6       32.56       35.98      6.73 o
   0  16  -6       17.12       10.10      5.70 o
   2  16  -6        5.62       17.95      8.38 o
   4  16  -6        6.48       13.16      8.97 o
   6  16  -6        2.05       -5.98      8.38 o
  -3  17  -6       28.18       25.09      6.73 o
  -1  17  -6       48.87       65.08     13.16 o
   1  17  -6       33.31       34.41      6.97 o
   3  17  -6       11.86        5.98      8.38 o
   5  17  -6        9.76       22.73     10.77 o
  -2  18  -6        5.15       -0.81      5.88 o
   0  18  -6        5.42       12.19      6.12 o
   2  18  -6       37.40       48.98     17.05 o
   4  18  -6        2.75        3.59      8.97 o
  -1  19  -6        8.18        8.55      6.55 o
   1  19  -6        2.24       -0.60      8.08 o
   3  19  -6       16.70       30.41      7.90 o
 -11   1  -5        2.05        0.13      6.88 o
  -9   1  -5      130.40      152.90      7.39 o
  -7   1  -5      431.63      460.93      8.80 o
  -5   1  -5     1892.43     1852.54     24.63 o
  -3   1  -5      949.34     1004.44     12.31 o
  -1   1  -5     4704.93     4752.38     55.06 o
   1   1  -5     4056.14     4037.75     42.38 o
   3   1  -5      206.61      243.28      4.06 o
   5   1  -5      464.63      475.56      7.82 o
   7   1  -5     1110.71     1101.76     19.22 o
   9   1  -5      386.67      373.83     12.47 o
  11   1  -5       79.42       83.63      7.19 o
 -12   2  -5       54.91       51.45      5.31 o
 -10   2  -5      120.56      123.44      6.89 o
  -8   2  -5      254.34      255.64      7.73 o
  -6   2  -5     1789.17     1717.64     29.62 o
  -4   2  -5      243.43      266.97      4.54 o
  -2   2  -5     2456.14     2468.83     29.78 o
   0   2  -5     1176.49     1181.45     15.33 o
   2   2  -5     3602.96     3546.10     38.46 o
   4   2  -5     2736.17     2694.08     29.33 o
   6   2  -5      233.50      232.13      6.44 o
   8   2  -5       45.20       50.38      5.95 o
  10   2  -5       76.38       80.27      6.35 o
  12   2  -5       35.73       47.76     11.07 o
 -11   3  -5      268.85      295.05      9.74 o
  -9   3  -5      661.51      653.30     13.81 o
  -7   3  -5       98.13       84.10      4.48 o
  -5   3  -5     1312.42     1279.79     15.18 o
  -3   3  -5     2434.49     2485.01     30.12 o
  -1   3  -5      642.62      697.45      9.80 o
   1   3  -5     2951.17     2928.76     34.93 o
   3   3  -5     3877.15     3847.67     41.55 o
   5   3  -5     1058.75     1094.01     14.47 o
   7   3  -5      856.72      908.09     16.57 o
   9   3  -5      462.80      474.79     24.83 o
  11   3  -5       64.31       61.36      6.55 o
 -12   4  -5       64.51       69.39     10.17 o
 -10   4  -5      173.10      178.27     13.16 o
  -8   4  -5       29.82       33.09      2.92 o
  -6   4  -5      314.01      305.77     22.12 o
  -4   4  -5     3184.08     3277.48     34.95 o
  -2   4  -5     9942.80    10817.14    108.97 o
   0   4  -5     3338.62     3478.89     39.61 o
   2   4  -5     3370.68     3393.59     44.09 o
   4   4  -5      680.83      694.88      9.07 o
   6   4  -5      955.49      926.01     13.64 o
   8   4  -5      497.42      501.88     11.49 o
  10   4  -5      168.52      150.75     11.96 o
  12   4  -5       32.20       37.69      8.97 o
 -11   5  -5      107.88      125.63     12.56 o
  -9   5  -5      148.42      161.08     14.06 o
  -7   5  -5     1396.32     1385.39     24.24 o
  -5   5  -5      295.72      322.72      7.68 o
  -3   5  -5      803.67      811.70     13.32 o
  -1   5  -5      913.15      895.15     15.84 o
   1   5  -5     2222.79     2170.18     64.01 o
   3   5  -5      295.32      297.28      5.56 o
   5   5  -5     1480.51     1471.82     19.50 o
   7   5  -5      832.79      824.57     19.40 o
   9   5  -5      107.33       89.73      8.97 o
  11   5  -5      186.81      177.07     13.76 o
 -10   6  -5      162.64      141.02      9.45 o
  -8   6  -5      500.32      495.57     15.76 o
  -6   6  -5      496.72      491.23     14.31 o
  -4   6  -5      813.56      812.11     14.05 o
  -2   6  -5     1817.06     1970.24     32.55 o
   0   6  -5        9.04        9.45      2.99 o
   2   6  -5      298.21      293.20     14.06 o
   4   6  -5      735.84      720.49      9.31 o
   6   6  -5      168.04      163.99      7.04 o
   8   6  -5       10.13        4.96      8.08 o
  10   6  -5       37.93       29.31      6.58 o
  12   6  -5       47.38       52.04      8.97 o
 -11   7  -5       67.13       64.61     10.17 o
  -9   7  -5       22.58       15.27      5.27 o
  -7   7  -5      864.43      830.38     21.04 o
  -5   7  -5      718.69      699.38     14.23 o
  -3   7  -5      128.39      142.11      4.96 o
  -1   7  -5     1314.76     1377.44     31.62 o
   1   7  -5     1108.86     1081.40     56.23 o
   3   7  -5      111.65      124.47     10.47 o
   5   7  -5      223.72      208.76      7.18 o
   7   7  -5       61.26       59.24      4.87 o
   9   7  -5        3.64       -1.02      3.43 o
  11   7  -5       19.19       19.74      6.58 o
 -10   8  -5       17.34        7.82      5.45 o
  -8   8  -5       97.45      104.54      7.75 o
  -6   8  -5      369.48      325.26     11.49 o
  -4   8  -5      100.89       85.25      5.18 o
  -2   8  -5      463.82      476.40     12.15 o
   0   8  -5       61.24       62.42      5.31 o
   2   8  -5      711.97      751.41     20.55 o
   4   8  -5       15.04       10.17      4.79 o
   6   8  -5      149.14      125.63     10.77 o
   8   8  -5       48.91       33.64      5.38 o
  10   8  -5       14.57       19.74      5.38 o
 -11   9  -5       37.11       36.85      8.67 o
  -9   9  -5       64.59       61.62     11.37 o
  -7   9  -5       10.87       16.15      7.18 o
  -5   9  -5      145.31      140.10      7.74 o
  -3   9  -5       40.34       52.98      4.34 o
  -1   9  -5      106.36      105.76      7.30 o
   1   9  -5      693.06      721.30     19.69 o
   3   9  -5      807.94      805.80     28.71 o
   5   9  -5      460.69      485.15     21.54 o
   7   9  -5      313.91      299.71     17.95 o
   9   9  -5      106.98       97.51     12.56 o
 -10  10  -5       33.84       31.71     10.77 o
  -8  10  -5      242.31      222.54     17.35 o
  -6  10  -5      120.43      114.86     12.56 o
  -4  10  -5      198.68      177.57      9.27 o
  -2  10  -5      650.57      621.70     19.74 o
   0  10  -5      151.55      166.55     10.17 o
   2  10  -5     1259.54     1269.42     41.28 o
   4  10  -5      942.47      915.87     32.90 o
   6  10  -5       45.61       44.27      8.97 o
   8  10  -5       58.42       46.66     10.17 o
  10  10  -5       69.99       79.56     13.16 o
  -9  11  -5        7.44       23.33     10.17 o
  -7  11  -5      101.31       89.13     12.56 o
  -5  11  -5       78.77       84.38      6.42 o
  -3  11  -5      412.26      373.93     20.34 o
  -1  11  -5       91.82       69.99      6.04 o
   1  11  -5      129.96      141.78     11.37 o
   3  11  -5      174.45      172.88     13.76 o
   5  11  -5       97.98      103.49     11.37 o
   7  11  -5      162.56      172.88     14.96 o
   9  11  -5       11.88       -6.58      7.78 o
  -8  12  -5       37.68       36.49     10.17 o
  -6  12  -5        3.06        1.20      7.18 o
  -4  12  -5      334.15      352.79     13.20 o
  -2  12  -5     1079.99     1083.95     26.80 o
   0  12  -5      414.85      364.91     18.54 o
   2  12  -5     1295.76     1287.36     43.67 o
   4  12  -5      481.27      478.57     22.73 o
   6  12  -5      372.65      356.54     20.94 o
   8  12  -5      246.21      261.42     20.34 o
  10  12  -5      168.49      183.65     18.54 o
  -9  13  -5        8.61        5.38      9.57 o
  -7  13  -5       28.76       29.31     10.17 o
  -5  13  -5      144.12      169.89     15.55 o
  -3  13  -5       25.74       21.27      5.02 o
  -1  13  -5       47.00       38.04      7.18 o
   1  13  -5      690.52      710.08     28.71 o
   3  13  -5       19.84        8.38      6.58 o
   5  13  -5       40.51       40.08      9.57 o
   7  13  -5      236.91      263.22     19.14 o
   9  13  -5       85.74       87.34     14.96 o
  -8  14  -5       17.46       38.29     11.96 o
  -6  14  -5       58.41       80.16     13.16 o
  -4  14  -5       24.33       29.66      5.88 o
  -2  14  -5       25.26       40.84      9.27 o
   0  14  -5       19.72       13.63      4.85 o
   2  14  -5      121.58      109.47     11.96 o
   4  14  -5       86.79       75.97     11.37 o
   6  14  -5       71.27       56.83     11.37 o
   8  14  -5       19.30       44.87     11.96 o
  -7  15  -5        2.39        5.38      9.57 o
  -5  15  -5       10.08       25.13      9.57 o
  -3  15  -5        7.71        6.28      5.02 o
  -1  15  -5        8.22       -2.88      4.43 o
   1  15  -5       29.28       34.98      6.30 o
   3  15  -5       23.41       22.73      8.97 o
   5  15  -5      110.97      101.10     13.76 o
   7  15  -5       36.87       34.10     11.96 o
  -6  16  -5       72.79       75.97     14.36 o
  -4  16  -5       50.16       58.63     11.96 o
  -2  16  -5        4.09        1.56      4.85 o
   0  16  -5       29.59       37.37      6.97 o
   2  16  -5       26.14       32.30      9.57 o
   4  16  -5       15.31       21.54      8.97 o
   6  16  -5       59.85       58.03     13.16 o
  -5  17  -5       22.07       22.13     10.17 o
  -3  17  -5        3.23       -3.04      5.27 o
  -1  17  -5        8.17        8.40      5.70 o
   1  17  -5       46.25       61.68      7.82 o
   3  17  -5        8.43       11.37      9.57 o
   5  17  -5        5.40       13.16      9.57 o
  -4  18  -5        0.63       12.56      9.57 o
  -2  18  -5        4.39        9.39     10.47 o
   0  18  -5        0.27        0.51      5.45 o
   2  18  -5        8.73       19.74      6.73 o
   4  18  -5      134.63      150.15     16.75 o
  -1  19  -5        3.30       12.35      6.55 o
   1  19  -5       15.25        5.20      8.67 o
   3  19  -5       64.02       85.27     10.13 o
   0  20  -5       13.65       19.28      7.15 o
 -12   0  -4       16.01       19.74      6.58 o
 -10   0  -4     1144.35     1119.27     35.29 o
  -8   0  -4     2093.60     2156.99     41.23 o
  -6   0  -4      878.58      832.03     18.40 o
  -4   0  -4     6334.03     6219.18    102.90 o
  -2   0  -4    15104.41    14875.58    267.14 o
   0   0  -4     4089.67     4065.34     60.92 o
   2   0  -4    59243.22    58508.13    857.92 o
   4   0  -4     6732.93     6832.06    118.61 o
   6   0  -4      274.98      254.29      7.58 o
   8   0  -4     1197.05     1236.52     37.09 o
  10   0  -4     1012.57     1008.60     35.29 o
  12   0  -4       70.21       81.36     10.77 o
 -11   1  -4      148.23      167.94      8.00 o
  -9   1  -4      954.56      963.60     21.56 o
  -7   1  -4     2671.02     2651.51     34.98 o
  -5   1  -4     2070.83     2034.50     25.06 o
  -3   1  -4      866.53      948.04     11.54 o
  -1   1  -4     8183.10     7951.77     91.21 o
   1   1  -4     6749.58     6910.09     70.66 o
   3   1  -4     2259.75     2469.10     26.82 o
   5   1  -4     1598.36     1562.15     20.71 o
   7   1  -4     1163.32     1131.64     19.69 o
   9   1  -4      160.67      136.39      7.61 o
  11   1  -4       67.22       72.62      6.97 o
 -12   2  -4       39.13       34.83      8.67 o
 -10   2  -4      153.18      158.20      7.47 o
  -8   2  -4      411.10      410.27      9.91 o
  -6   2  -4       80.77       83.43      3.35 o
  -4   2  -4     2805.67     2819.15     32.88 o
  -2   2  -4     6150.38     6280.76     72.36 o
   0   2  -4     1245.82     1219.00     15.36 o
   2   2  -4      649.15      673.15      8.28 o
   4   2  -4      227.99      228.92      4.49 o
   6   2  -4       30.54       23.31      2.42 o
   8   2  -4      363.84      363.35     10.01 o
  10   2  -4       69.99       72.46      6.35 o
  12   2  -4       31.15       15.27      7.18 o
 -11   3  -4      429.81      465.63     12.92 o
  -9   3  -4      228.71      236.15      7.86 o
  -7   3  -4     1112.18     1112.31     16.66 o
  -5   3  -4     3457.46     3355.84     39.80 o
  -3   3  -4     1175.35     1211.39     13.70 o
  -1   3  -4     3104.13     3112.03     32.50 o
   1   3  -4     6628.23     6595.41     75.70 o
   3   3  -4     4317.88     4692.84     53.96 o
   5   3  -4     1680.07     1697.50     26.11 o
   7   3  -4      809.09      818.11     13.75 o
   9   3  -4       95.96       94.27      6.35 o
  11   3  -4       99.98      102.55      7.82 o
 -12   4  -4        6.62       -6.58      6.58 o
 -10   4  -4        1.94       -2.12      4.17 o
  -8   4  -4      377.38      354.97     11.33 o
  -6   4  -4      779.70      765.21     11.37 o
  -4   4  -4      138.73      135.70      2.69 o
  -2   4  -4     2078.08     2219.60     36.01 o
   0   4  -4     1880.90     1835.00     37.03 o
   2   4  -4     1588.79     1619.29     21.76 o
   4   4  -4      123.06      103.31      3.93 o
   6   4  -4      792.40      863.98     13.80 o
   8   4  -4      114.47      104.44      6.99 o
  10   4  -4       28.68       32.30      7.18 o
  12   4  -4       25.99       25.13      7.78 o
 -11   5  -4        9.96       10.77      7.78 o
  -9   5  -4      554.01      579.79     17.28 o
  -7   5  -4      546.28      565.08     12.43 o
  -5   5  -4      599.62      602.17     24.02 o
  -3   5  -4     5685.44     5900.95     76.07 o
  -1   5  -4      392.66      328.85     10.05 o
   1   5  -4       13.54       23.72      2.87 o
   3   5  -4      283.35      229.59      4.17 o
   5   5  -4      513.47      525.13      8.60 o
   7   5  -4       86.20       65.60      4.31 o
   9   5  -4      328.75      319.45     15.55 o
  11   5  -4       49.19       56.83      8.97 o
 -12   6  -4       86.54       83.75     11.37 o
 -10   6  -4      150.38      134.84     11.37 o
  -8   6  -4      122.71      139.78      8.43 o
  -6   6  -4      440.72      445.11     10.34 o
  -4   6  -4      273.23      248.89      6.48 o
  -2   6  -4     2414.70     2630.05     36.15 o
   0   6  -4      492.10      520.42     13.94 o
   2   6  -4     2208.30     2311.36     48.20 o
   4   6  -4     1998.73     2134.16     26.40 o
   6   6  -4      984.55      986.19     18.44 o
   8   6  -4      215.07      177.81     11.96 o
  10   6  -4       70.90       78.96      8.97 o
  12   6  -4       49.97       69.99     10.17 o
 -11   7  -4       25.17       25.23      6.55 o
  -9   7  -4      228.89      239.37     11.33 o
  -7   7  -4     1305.51     1274.52     29.04 o
  -5   7  -4       96.69      107.72      4.84 o
  -3   7  -4     1391.97     1435.85     25.39 o
  -1   7  -4     3405.70     3563.84     71.71 o
   1   7  -4       75.54       65.55      4.87 o
   3   7  -4      827.51      750.84     20.25 o
   5   7  -4       68.60       69.99      3.80 o
   7   7  -4      562.92      532.73     19.14 o
   9   7  -4      233.76      262.01     14.36 o
  11   7  -4      109.23       91.53      9.57 o
 -10   8  -4      134.48      142.12      9.45 o
  -8   8  -4      234.30      215.03     10.73 o
  -6   8  -4      563.90      581.64     15.81 o
  -4   8  -4     1128.91     1145.49     22.31 o
  -2   8  -4     1347.99     1427.57     26.19 o
   0   8  -4     3832.45     3913.62     77.85 o
   2   8  -4     1388.71     1276.70     30.14 o
   4   8  -4      623.44      640.48     14.10 o
   6   8  -4     1058.19      995.43     35.29 o
   8   8  -4      559.93      516.26     14.05 o
  10   8  -4       90.70      109.47      8.97 o
 -11   9  -4       25.43       37.94      9.57 o
  -9   9  -4      103.39       99.90     12.56 o
  -7   9  -4      182.44      178.27     14.96 o
  -5   9  -4       66.32       62.46      5.31 o
  -3   9  -4       75.32       73.73      4.97 o
  -1   9  -4      501.16      547.32     16.23 o
   1   9  -4      208.92      207.41      9.48 o
   3   9  -4     1350.00     1329.11     42.17 o
   5   9  -4      129.41      147.76     12.56 o
   7   9  -4        9.23        3.59      6.58 o
   9   9  -4      364.86      395.42     22.73 o
 -10  10  -4      121.98      128.02     15.55 o
  -8  10  -4       18.55       18.54      8.97 o
  -6  10  -4      576.14      607.19     27.52 o
  -4  10  -4      212.22      209.72      9.34 o
  -2  10  -4      705.27      707.68     16.35 o
   0  10  -4      218.82      203.54     11.96 o
   2  10  -4      415.63      369.96     13.51 o
   4  10  -4       72.96       71.79      8.97 o
   6  10  -4      744.02      763.92     30.51 o
   8  10  -4      103.76      104.09     12.56 o
  10  10  -4        8.72       20.94      9.57 o
  -9  11  -4       26.54       22.13      9.57 o
  -7  11  -4       17.20       20.94      8.38 o
  -5  11  -4      182.60      178.27      8.74 o
  -3  11  -4     2081.82     2141.36     44.55 o
  -1  11  -4      341.18      328.04     12.78 o
   1  11  -4      457.75      450.46     19.74 o
   3  11  -4      288.74      319.45     16.75 o
   5  11  -4       63.46       69.39      9.57 o
   7  11  -4      589.50      570.70     26.92 o
   9  11  -4        2.29        0.60      8.38 o
  -8  12  -4       52.62       46.06     10.77 o
  -6  12  -4      237.74      200.40     16.75 o
  -4  12  -4      334.65      329.37     12.77 o
  -2  12  -4      526.73      445.67     20.34 o
   0  12  -4      206.78      202.80     13.16 o
   2  12  -4      564.85      542.58     23.93 o
   4  12  -4      375.22      343.38     19.74 o
   6  12  -4      127.41      112.46     13.16 o
   8  12  -4       55.38       53.84     11.96 o
  10  12  -4       23.62       19.74     10.77 o
  -9  13  -4       16.73        2.99      8.38 o
  -7  13  -4       59.32       56.83     11.96 o
  -5  13  -4      228.57      217.75     17.35 o
  -3  13  -4      274.76      280.07     11.75 o
  -1  13  -4       30.71       30.07      5.27 o
   1  13  -4      365.10      337.39     18.54 o
   3  13  -4      672.92      555.74     25.72 o
   5  13  -4      100.83       95.71     11.96 o
   7  13  -4       71.60       81.36     11.96 o
   9  13  -4       51.94       67.00     13.16 o
  -8  14  -4        8.98        1.79      8.38 o
  -6  14  -4       10.70       19.14      9.57 o
  -4  14  -4        5.41        5.95      4.43 o
  -2  14  -4      111.71      109.94      8.00 o
   0  14  -4      103.72      108.51      8.24 o
   2  14  -4        3.00       -2.39      5.98 o
   4  14  -4       21.90        8.38      7.18 o
   6  14  -4      230.56      202.80     17.35 o
   8  14  -4      130.25      150.75     17.35 o
  -7  15  -4        6.94       14.36      9.57 o
  -5  15  -4       81.87       81.36     13.16 o
  -3  15  -4       63.15       61.48     11.37 o
  -1  15  -4        1.45        7.96      4.85 o
   1  15  -4      318.69      294.87     13.32 o
   3  15  -4      147.34      135.80     13.76 o
   5  15  -4       57.98       61.62     11.37 o
   7  15  -4       82.03       88.54     14.36 o
  -6  16  -4        7.07       14.36      9.57 o
  -4  16  -4       52.86       47.26     11.37 o
  -2  16  -4       86.38      118.48      9.09 o
   0  16  -4       42.38       49.93     14.36 o
   2  16  -4      222.17      224.42     12.27 o
   4  16  -4       87.12       98.11     13.16 o
   6  16  -4        1.17        0.00      8.38 o
   8  16  -4       95.25       95.71     16.15 o
  -5  17  -4       26.92       23.33     10.17 o
  -3  17  -4       10.80        9.53     11.96 o
  -1  17  -4       20.07       32.60      6.55 o
   1  17  -4        7.63       -3.93      4.85 o
   3  17  -4       54.19       57.87      8.00 o
   5  17  -4       57.29       53.24     13.16 o
   7  17  -4       17.14       29.91     11.96 o
  -4  18  -4       13.29       18.54     10.17 o
  -2  18  -4       11.42       20.12      6.73 o
   0  18  -4       10.43        3.89      7.48 o
   2  18  -4        7.67        6.94      5.27 o
   4  18  -4       80.77       86.14     14.96 o
   6  18  -4        7.00       -1.79     10.77 o
  -3  19  -4       27.97       37.09     11.96 o
  -1  19  -4       45.67       40.06      8.04 o
   1  19  -4        9.76       11.43      6.12 o
   3  19  -4       13.17       17.35     10.77 o
  -2  20  -4       36.15       67.60     13.16 o
   0  20  -4       17.50       25.46     15.25 o
   2  20  -4       21.98       18.15      7.58 o
 -11   1  -3       20.50       16.67      4.43 o
  -9   1  -3      563.41      561.83     12.40 o
  -7   1  -3      665.61      663.64     11.43 o
  -5   1  -3     2702.67     2752.38     35.58 o
  -3   1  -3    10786.66    10978.50    134.24 o
  -1   1  -3     9469.76     9464.83    107.86 o
   1   1  -3    20592.82    20583.78    235.08 o
   3   1  -3      267.96      252.28      4.24 o
   5   1  -3       88.70       99.10      3.10 o
   7   1  -3     1201.04     1250.34     48.94 o
   9   1  -3        1.59       -0.81      3.59 o
  11   1  -3        0.51        3.59      4.23 o
  13   1  -3        6.08        1.79      5.08 o
 -12   2  -3       34.01       35.03      4.87 o
 -10   2  -3      250.49      263.75     10.17 o
  -8   2  -3      367.24      362.83      9.21 o
  -6   2  -3     1110.87     1102.84     15.96 o
  -4   2  -3     1029.83     1024.44     13.36 o
  -2   2  -3    11535.67    11628.14    128.72 o
   0   2  -3    10700.20    10843.87    121.85 o
   2   2  -3    20136.47    19967.86    249.55 o
   4   2  -3     5395.80     5756.78     81.01 o
   6   2  -3       11.49        2.34      1.62 o
   8   2  -3      553.18      595.96     25.69 o
  10   2  -3      169.05      176.17      9.09 o
  12   2  -3       62.32       82.91      9.87 o
 -11   3  -3       46.85       52.73      4.62 o
  -9   3  -3      225.49      235.02     10.27 o
  -7   3  -3      519.56      556.26      8.57 o
  -5   3  -3      180.19      195.34      3.44 o
  -3   3  -3      364.73      458.38      6.58 o
  -1   3  -3     1628.61     1745.72     37.21 o
   1   3  -3     7729.09     7882.51     97.85 o
   3   3  -3      699.43      805.97     10.86 o
   5   3  -3      156.69      148.95      4.66 o
   7   3  -3     2309.71     2354.00     33.27 o
   9   3  -3     1351.68     1263.14     27.92 o
  11   3  -3      210.03      192.94     15.25 o
 -12   4  -3       16.40        9.57      7.78 o
 -10   4  -3       39.86       56.83      6.30 o
  -8   4  -3      891.11      821.19     15.03 o
  -6   4  -3     1170.33     1095.96     13.14 o
  -4   4  -3      967.22      928.58     30.31 o
  -2   4  -3    10182.07    10452.33    131.22 o
   0   4  -3     8672.90     8819.55    162.59 o
   2   4  -3     3192.95     3039.75     36.19 o
   4   4  -3     6706.19     6907.36     87.92 o
   6   4  -3      393.01      355.63      8.23 o
   8   4  -3       59.38       68.24      3.91 o
  10   4  -3      209.62      183.05     13.16 o
  12   4  -3       12.12       18.54      7.78 o
 -11   5  -3       94.84      100.50      8.18 o
  -9   5  -3       51.78       55.18      6.30 o
  -7   5  -3      194.55      195.47      9.28 o
  -5   5  -3      468.80      415.96      8.59 o
  -3   5  -3     1239.95     1282.63     18.51 o
  -1   5  -3     4578.30     4866.28     92.41 o
   1   5  -3     1352.40     1299.26     28.27 o
   3   5  -3     1791.91     1861.24     22.69 o
   5   5  -3      740.67      804.05     12.62 o
   7   5  -3      166.89      173.18      7.75 o
   9   5  -3      191.36      187.17      9.19 o
  11   5  -3      183.11      205.19     14.36 o
 -12   6  -3       77.75       99.30     11.96 o
 -10   6  -3        1.57       -2.69      4.23 o
  -8   6  -3      325.94      301.64     14.06 o
  -6   6  -3      152.89      183.80      7.38 o
  -4   6  -3      166.00      154.25      4.84 o
  -2   6  -3      953.83     1067.99     19.78 o
   0   6  -3     1934.25     2039.25     41.90 o
   2   6  -3      964.50      996.10     18.08 o
   4   6  -3      942.29      893.01     12.19 o
   6   6  -3      885.74      838.88     16.26 o
   8   6  -3      390.83      309.19     16.45 o
  10   6  -3        9.56       13.76      5.98 o
  12   6  -3       51.78       44.27      8.97 o
 -11   7  -3      110.61       93.81      8.76 o
  -9   7  -3        5.73        1.20      4.60 o
  -7   7  -3      265.66      244.27     10.47 o
  -5   7  -3     1882.23     1831.07     27.01 o
  -3   7  -3      985.88     1023.50     22.02 o
  -1   7  -3      251.63      231.44      8.48 o
   1   7  -3     2817.45     2793.46     56.64 o
   3   7  -3     2059.53     2127.32     37.09 o
   5   7  -3      121.65      130.63      6.14 o
   7   7  -3       54.58       53.50      4.53 o
   9   7  -3      209.18      184.24     14.66 o
  11   7  -3       24.95       17.95      6.58 o
 -10   8  -3        1.39       -0.90      6.88 o
  -8   8  -3       73.87       74.76      6.89 o
  -6   8  -3      208.47      194.42     14.36 o
  -4   8  -3      327.95      318.35     17.88 o
  -2   8  -3      457.63      480.67     11.38 o
   0   8  -3      401.13      469.78     19.74 o
   2   8  -3      552.00      536.91     14.36 o
   4   8  -3      275.95      285.52      8.47 o
   6   8  -3      302.25      305.09     16.75 o
   8   8  -3       48.55       55.15     11.07 o
  10   8  -3       80.55       73.11      6.16 o
  12   8  -3       13.18       14.36      6.58 o
 -11   9  -3      125.08      125.25      9.62 o
  -9   9  -3      145.38      145.37     14.96 o
  -7   9  -3     1007.34      995.43     37.69 o
  -5   9  -3     2193.47     2245.90     38.79 o
  -3   9  -3      181.13      160.99      6.59 o
  -1   9  -3     1800.53     1903.33     33.03 o
   1   9  -3      171.02      199.80     12.26 o
   3   9  -3      132.40      140.63      5.58 o
   5   9  -3      155.41      166.90     12.56 o
   7   9  -3      379.57      345.17     19.74 o
   9   9  -3       33.75       34.10     10.17 o
 -10  10  -3       44.46       49.05     11.37 o
  -8  10  -3      124.65      113.66     12.56 o
  -6  10  -3       10.17       11.37      6.58 o
  -4  10  -3     2384.52     2454.16     62.51 o
  -2  10  -3      830.05      888.52     20.91 o
   0  10  -3     1267.28     1319.34     30.51 o
   2  10  -3     1401.16     1344.71     32.28 o
   4  10  -3      778.00      749.57     28.71 o
   6  10  -3        4.21        6.58      6.58 o
   8  10  -3      154.71      126.22     13.76 o
  10  10  -3        4.52       -7.78      7.78 o
  -9  11  -3       46.47       59.22     11.37 o
  -7  11  -3      159.01      171.09     15.55 o
  -5  11  -3      137.68      152.70      8.18 o
  -3  11  -3       79.85       85.70      8.28 o
  -1  11  -3      213.63      234.92      8.62 o
   1  11  -3      269.47      262.55     11.21 o
   3  11  -3      204.46      178.27     13.16 o
   5  11  -3      736.21      722.65     29.31 o
   7  11  -3      331.62      332.61     20.34 o
   9  11  -3      161.08      164.51     16.15 o
 -10  12  -3      158.85      168.70     17.35 o
  -8  12  -3      165.05      197.41     17.95 o
  -6  12  -3      226.45      251.25     17.95 o
  -4  12  -3      162.76      158.49     16.15 o
  -2  12  -3     1186.89     1151.25     27.71 o
   0  12  -3      597.71      614.99     15.34 o
   2  12  -3      230.17      227.32     14.96 o
   4  12  -3      821.94      796.23     31.71 o
   6  12  -3        8.61        8.38      7.78 o
   8  12  -3       32.89       39.48     10.77 o
  10  12  -3       54.54       65.80     13.76 o
  -9  13  -3        3.15        4.79      8.38 o
  -7  13  -3      108.61      110.07     14.36 o
  -5  13  -3      116.97      125.03     13.76 o
  -3  13  -3      392.93      401.02     20.64 o
  -1  13  -3      242.36      223.62     10.31 o
   1  13  -3      574.93      545.92     17.13 o
   3  13  -3       73.57       66.40      9.57 o
   5  13  -3      234.29      243.47     17.35 o
   7  13  -3      170.75      213.56     17.95 o
   9  13  -3       61.61       65.80     12.56 o
  -8  14  -3        2.64        2.39      8.38 o
  -6  14  -3       71.77       81.36     12.56 o
  -4  14  -3      168.13      179.99     10.47 o
  -2  14  -3      136.12      123.04      8.43 o
   0  14  -3        0.58       -4.49      4.49 o
   2  14  -3      192.47      199.21     15.55 o
   4  14  -3      672.71      662.83     29.31 o
   6  14  -3        2.57        3.59      8.38 o
   8  14  -3       27.20       22.13     10.77 o
  -7  15  -3       11.84        8.38      8.97 o
  -5  15  -3       19.18       14.36      8.38 o
  -3  15  -3       95.37       84.00     12.56 o
  -1  15  -3      223.46      237.76     12.05 o
   1  15  -3       20.51       18.36      5.45 o
   3  15  -3      169.54      193.22     16.15 o
   5  15  -3       33.15       22.73      9.57 o
   7  15  -3       21.44       16.75      9.57 o
  -6  16  -3       43.29       44.27     11.96 o
  -4  16  -3       86.23      116.05     14.36 o
  -2  16  -3       93.54       55.80      7.15 o
   0  16  -3       10.37       11.96      5.50 o
   2  16  -3       63.07       67.93      7.58 o
   4  16  -3       34.58       16.15      8.97 o
   6  16  -3       27.62       29.31     10.77 o
   8  16  -3       42.86       33.50     13.16 o
  -5  17  -3       70.39       73.58     13.76 o
  -3  17  -3      302.87      313.32     14.73 o
  -1  17  -3        4.33        2.34      5.02 o
   1  17  -3        3.21        8.08      5.08 o
   3  17  -3       34.65       27.25     10.47 o
   5  17  -3        1.75       -5.98      7.78 o
   7  17  -3       14.17        2.99      9.57 o
  -4  18  -3       37.83       44.87     11.96 o
  -2  18  -3       26.80        3.22      5.45 o
   0  18  -3       28.36       29.34      6.97 o
   2  18  -3       14.79       27.97      6.89 o
   4  18  -3      105.73      132.80     16.15 o
   6  18  -3       34.38       46.66     13.76 o
  -3  19  -3       26.15       21.54     10.17 o
  -1  19  -3       15.22       14.92      6.55 o
   1  19  -3       30.55       29.31      7.39 o
   3  19  -3      128.16      144.77     17.95 o
   5  19  -3       20.52       22.13     11.96 o
  -2  20  -3        5.71        4.15     10.47 o
   0  20  -3        6.91        6.86      6.30 o
   2  20  -3        2.48        1.20     10.17 o
 -12   0  -2        5.17        6.58      5.98 o
 -10   0  -2      267.88      264.41     13.76 o
  -8   0  -2     1194.78     1213.02     25.99 o
  -6   0  -2       44.15       35.34      3.38 o
  -4   0  -2     1281.13     1235.18     23.25 o
  -2   0  -2    31211.17    30394.75    448.78 o
   0   0  -2     6315.06     6127.78    132.51 o
   2   0  -2     4591.10     4733.70    116.65 o
   4   0  -2     3648.24     3642.67     64.28 o
   6   0  -2     1040.45     1065.24     28.42 o
   8   0  -2      783.14      755.27     20.55 o
  10   0  -2      103.47       96.91     10.17 o
  12   0  -2      530.39      549.76     26.32 o
 -11   1  -2      167.93      165.05      8.00 o
  -9   1  -2      247.91      245.97      6.76 o
  -7   1  -2     3126.44     3068.41     40.43 o
  -5   1  -2      461.20      407.79      7.22 o
  -3   1  -2     1364.29     1406.52     16.68 o
  -1   1  -2     2027.96     2017.35     22.55 o
   1   1  -2    11081.26    11265.86    128.17 o
   3   1  -2     2226.27     1975.66     28.77 o
   5   1  -2     1103.67     1184.20     15.69 o
   7   1  -2       12.13       14.49      2.76 o
   9   1  -2     1116.84     1139.93     26.23 o
  11   1  -2      220.77      186.27     10.15 o
  13   1  -2        5.16       -1.50      5.08 o
 -12   2  -2       21.06       21.02      4.31 o
 -10   2  -2      122.32      115.09      7.39 o
  -8   2  -2      325.03      297.78      7.29 o
  -6   2  -2      103.29      103.67      3.66 o
  -4   2  -2     3971.57     3843.76     44.30 o
  -2   2  -2     4100.81     4087.29     63.98 o
   0   2  -2     8473.31     8451.02     95.29 o
   2   2  -2    12578.26    12223.99    172.02 o
   4   2  -2     3011.25     3020.90     39.50 o
   6   2  -2     2088.78     1921.38     26.96 o
   8   2  -2       71.91       69.54      6.17 o
  10   2  -2      174.23      156.67      8.66 o
  12   2  -2       36.85       30.81      6.35 o
 -11   3  -2        6.13        1.05      3.08 o
  -9   3  -2      565.15      578.56     16.06 o
  -7   3  -2      106.23       85.11      3.12 o
  -5   3  -2      484.57      474.70      5.98 o
  -3   3  -2     7533.09     7757.45     79.05 o
  -1   3  -2      624.24      651.37     14.37 o
   1   3  -2     8940.03     8995.57    167.26 o
   3   3  -2      828.38      892.81     12.75 o
   5   3  -2     3271.24     3347.67     44.76 o
   7   3  -2      627.17      620.30     16.75 o
   9   3  -2      271.80      268.52     10.55 o
  11   3  -2      294.12      285.66     13.76 o
 -12   4  -2      184.31      202.80     14.96 o
 -10   4  -2       45.40       58.56      6.30 o
  -8   4  -2      271.35      268.03      6.84 o
  -6   4  -2     1271.08     1235.05     14.27 o
  -4   4  -2     2886.00     3102.85     41.07 o
  -2   4  -2     5722.91     5696.37     72.59 o
   0   4  -2      523.83      564.32     13.79 o
   2   4  -2     2216.74     2226.95     37.02 o
   4   4  -2     8016.42     8480.18    106.87 o
   6   4  -2      103.51      103.80      5.53 o
   8   4  -2      313.10      292.46      9.24 o
  10   4  -2       95.51      113.06     10.17 o
  12   4  -2       11.10       -0.60      5.98 o
 -11   5  -2      138.31      127.52     12.56 o
  -9   5  -2        0.36        0.03      4.17 o
  -7   5  -2      790.99      771.38     19.40 o
  -5   5  -2      566.88      521.56      9.66 o
  -3   5  -2     1711.88     1803.12     25.46 o
  -1   5  -2     2031.73     2087.90     41.90 o
   1   5  -2     1877.46     1740.57     29.21 o
   3   5  -2      328.71      332.79      6.29 o
   5   5  -2      759.91      775.40     12.22 o
   7   5  -2       49.22       55.82      4.13 o
   9   5  -2      245.43      204.79      9.62 o
  11   5  -2        8.25        5.98      5.98 o
 -12   6  -2       36.47       38.21     11.07 o
 -10   6  -2        0.24       -2.02      4.43 o
  -8   6  -2      637.86      649.60     18.31 o
  -6   6  -2     2659.83     2643.40     43.09 o
  -4   6  -2     1436.73     1501.94     23.61 o
  -2   6  -2    11538.19    11674.18    206.84 o
   0   6  -2     8655.18     8575.88    160.03 o
   2   6  -2     1043.84     1108.38     20.14 o
   4   6  -2     5058.89     4900.52     74.38 o
   6   6  -2     1937.41     1868.21     31.90 o
   8   6  -2      465.06      494.63     12.81 o
  10   6  -2      503.84      528.82     22.13 o
  12   6  -2       52.85       54.44      8.97 o
 -11   7  -2      110.91      126.27      9.19 o
  -9   7  -2      208.22      208.85     21.83 o
  -7   7  -2       57.39       53.45      7.48 o
  -5   7  -2     3902.09     3927.81     58.97 o
  -3   7  -2     2280.78     2384.20     49.40 o
  -1   7  -2      728.26      851.69     22.38 o
   1   7  -2     6463.80     6581.37    104.10 o
   3   7  -2     1248.34     1214.52     22.78 o
   5   7  -2      309.34      296.39     10.58 o
   7   7  -2      191.18      175.43      6.82 o
   9   7  -2       50.59       49.69      5.52 o
  11   7  -2       54.04       40.08      7.78 o
 -10   8  -2       14.57       17.41      9.87 o
  -8   8  -2      213.19      195.25     10.13 o
  -6   8  -2      603.50      582.89     14.19 o
  -4   8  -2      329.06      321.02      7.41 o
  -2   8  -2      174.01      170.71      6.33 o
   0   8  -2      485.12      444.83     17.95 o
   2   8  -2       34.51       37.72      3.04 o
   4   8  -2       38.44       45.12      3.85 o
   6   8  -2      220.60      223.42     13.76 o
   8   8  -2      113.31       92.74      5.69 o
  10   8  -2       30.95       36.02      5.16 o
  12   8  -2       51.90       38.88      7.18 o
 -11   9  -2       39.97       55.17      7.90 o
  -9   9  -2      263.22      278.17     18.54 o
  -7   9  -2       37.98       23.93      7.78 o
  -5   9  -2     1483.09     1531.71     31.38 o
  -3   9  -2     4421.58     4088.76    248.88 o
  -1   9  -2      150.27      150.84      6.14 o
   1   9  -2     1073.37     1029.25     24.69 o
   3   9  -2     1738.93     1801.64     32.28 o
   5   9  -2      132.91      148.36      8.24 o
   7   9  -2      322.11      301.50     19.14 o
   9   9  -2      235.41      232.71     17.95 o
 -10  10  -2        9.84        4.79      7.78 o
  -8  10  -2       66.71       72.98     10.77 o
  -6  10  -2     1027.38     1016.97     38.88 o
  -4  10  -2     2350.23     2336.03     47.09 o
  -2  10  -2      411.38      415.07     11.23 o
   0  10  -2      462.76      506.65     12.39 o
   2  10  -2      619.32      646.39     14.57 o
   4  10  -2      270.92      279.41     10.73 o
   6  10  -2      447.79      393.03     20.94 o
   8  10  -2      203.78      176.47     15.55 o
  10  10  -2        8.55        7.18      9.57 o
  -9  11  -2        9.63        3.59      7.18 o
  -7  11  -2       31.98       36.49      9.57 o
  -5  11  -2     1475.11     1511.70     55.04 o
  -3  11  -2      812.67      794.48     26.80 o
  -1  11  -2      153.49      154.95      6.86 o
   1  11  -2       52.45       52.41      5.61 o
   3  11  -2      186.42      175.00      8.33 o
   5  11  -2       33.44       49.05      9.57 o
   7  11  -2      191.15      185.45     16.15 o
   9  11  -2       71.09       41.88     11.96 o
  11  11  -2       29.14       19.74     11.37 o
 -10  12  -2        6.27       -4.19      7.78 o
  -8  12  -2       72.80       90.33     13.16 o
  -6  12  -2      106.84       93.92     12.56 o
  -4  12  -2     1112.82     1118.09     23.08 o
  -2  12  -2        8.86        1.28      3.36 o
   0  12  -2       31.31       36.61      4.25 o
   2  12  -2      317.45      319.45     17.35 o
   4  12  -2      538.28      493.53     23.93 o
   6  12  -2      342.60      349.36     20.94 o
   8  12  -2       23.14       25.72     10.17 o
  10  12  -2      132.85      150.15     17.95 o
  -9  13  -2        8.41        7.78      8.97 o
  -7  13  -2      153.81      151.35     16.15 o
  -5  13  -2       45.19       41.28      9.57 o
  -3  13  -2      145.32      140.61      7.46 o
  -1  13  -2      116.30      116.78      6.72 o
   1  13  -2       44.65       32.56      5.27 o
   3  13  -2      385.23      319.45     19.14 o
   5  13  -2      490.67      476.78     24.53 o
   7  13  -2       16.99       24.53     10.17 o
   9  13  -2      112.13      115.46     16.15 o
  -8  14  -2       44.18       45.46     12.56 o
  -6  14  -2      244.63      206.39     17.95 o
  -4  14  -2      316.17      373.29     22.13 o
  -2  14  -2      731.37      750.61     33.50 o
   0  14  -2      425.25      422.35     18.84 o
   2  14  -2      179.34      173.32     16.75 o
   4  14  -2      307.45      315.86     20.94 o
   6  14  -2      298.46      314.66     22.13 o
   8  14  -2       52.84       47.86     12.56 o
  -5  15  -2      199.04      213.56     17.95 o
  -3  15  -2      419.52      454.83     16.01 o
  -1  15  -2       42.71       56.83      6.97 o
   1  15  -2      166.38      148.39      9.51 o
   3  15  -2      100.67      114.44      9.27 o
   5  15  -2        2.77       -1.20      8.38 o
   7  15  -2        9.10       14.96     10.17 o
   9  15  -2       62.30       96.31     16.75 o
  -6  16  -2        5.22        9.57      8.38 o
  -4  16  -2       80.09       65.80     11.37 o
  -2  16  -2       77.45       77.99     13.76 o
   0  16  -2      226.18      221.38     11.84 o
   2  16  -2      100.60       92.77      8.18 o
   4  16  -2       33.39       43.67     11.37 o
   6  16  -2       14.34        8.97      9.57 o
   8  16  -2       50.62       68.80     15.55 o
  -5  17  -2        2.50       -0.60      7.78 o
  -3  17  -2       17.00       23.33      8.97 o
  -1  17  -2       98.29      107.02      9.09 o
   1  17  -2       15.51        9.07      5.27 o
   3  17  -2      120.17      130.70      9.88 o
   5  17  -2       20.55       28.12     10.77 o
   7  17  -2       19.78       -1.79      9.57 o
  -4  18  -2       81.38       95.71     14.36 o
  -2  18  -2       59.39       70.10     10.47 o
   0  18  -2       15.10       12.91      7.18 o
   2  18  -2       30.18       33.89      6.97 o
   4  18  -2       29.83       25.72     11.96 o
   6  18  -2       47.61       78.96     15.55 o
  -3  19  -2       14.81       19.74      9.57 o
  -1  19  -2        7.78        1.24      7.48 o
   1  19  -2       29.65       39.20     10.47 o
   3  19  -2        3.92       11.96     11.37 o
   5  19  -2       19.01        2.39     11.37 o
  -2  20  -2        3.66        3.59      8.38 o
   0  20  -2        5.19       27.14      7.82 o
   2  20  -2       50.19       40.08     13.16 o
 -11   1  -1       37.32       34.22      4.60 o
  -9   1  -1       36.51       35.89      3.27 o
  -7   1  -1      177.68      157.24      4.90 o
  -5   1  -1       64.07       61.24      2.69 o
  -3   1  -1      515.59      554.45      7.49 o
  -1   1  -1     7917.34     7864.10    139.10 o
   1   1  -1     4568.15     4495.01    108.28 o
   3   1  -1     1444.76     1528.20     23.24 o
   5   1  -1     1143.09     1119.81     16.51 o
   7   1  -1      462.90      445.10     10.80 o
   9   1  -1      263.20      275.79     10.58 o
  11   1  -1       85.37       75.17      7.19 o
  13   1  -1       23.01       23.64      9.27 o
 -12   2  -1        7.17        1.70      3.87 o
 -10   2  -1      114.05      127.69     11.34 o
  -8   2  -1      138.70      131.99      8.57 o
  -6   2  -1      945.80      978.27     14.37 o
  -4   2  -1     1200.03     1174.76     14.59 o
  -2   2  -1     9483.77     9828.86    103.04 o
   0   2  -1    11907.38    12177.47    223.12 o
   2   2  -1     5815.99     6058.61     89.22 o
   4   2  -1     6554.49     6864.95     86.49 o
   6   2  -1     1063.76     1018.79     16.11 o
   8   2  -1       96.80       91.37      5.31 o
  10   2  -1      212.96      219.55     10.36 o
  12   2  -1      116.56      118.38      9.09 o
 -11   3  -1       80.87       78.30      5.20 o
  -9   3  -1        5.72        3.70      4.34 o
  -7   3  -1     1297.53     1327.67     19.20 o
  -5   3  -1     3791.59     3725.90     36.12 o
  -3   3  -1     6389.12     6784.50     86.10 o
  -1   3  -1    10757.26    10723.64    244.22 o
   1   3  -1     9365.62     9477.76    146.77 o
   3   3  -1      860.79      822.28     16.67 o
   5   3  -1     2392.90     2821.62     37.52 o
   7   3  -1      210.02      222.36     10.10 o
   9   3  -1      125.97      118.99      7.39 o
  11   3  -1       53.41       59.94      9.87 o
 -12   4  -1        3.68       -2.39      6.58 o
 -10   4  -1      174.88      168.36      9.28 o
  -8   4  -1      748.88      733.46     13.84 o
  -6   4  -1     1327.84     1319.99     21.88 o
  -4   4  -1     1399.71     1455.28     20.41 o
  -2   4  -1    33315.63    32960.29    966.21 o
   0   4  -1    18076.13    18175.31    338.85 o
   2   4  -1     3273.92     3332.30     76.57 o
   4   4  -1     1340.26     1294.98     20.05 o
   6   4  -1     1516.27     1538.87     22.23 o
   8   4  -1      172.57      183.97      6.32 o
  10   4  -1      248.69      226.63     10.36 o
  12   4  -1       14.37       16.75      7.78 o
 -11   5  -1      113.58      106.62      9.57 o
  -9   5  -1      187.90      198.94      9.88 o
  -7   5  -1      150.70      156.73      8.24 o
  -5   5  -1     1317.76     1362.28     19.98 o
  -3   5  -1     1878.08     1910.85     25.93 o
  -1   5  -1     2038.30     2105.44     40.68 o
   1   5  -1     3642.30     3718.50     60.07 o
   3   5  -1     3986.62     4321.24     83.61 o
   5   5  -1      748.73      749.22     17.20 o
   7   5  -1      185.98      177.33      7.13 o
   9   5  -1      159.91      189.64     12.56 o
  11   5  -1       60.95       63.41      8.97 o
 -12   6  -1        9.49        6.15      5.88 o
 -10   6  -1       41.17       32.01      5.88 o
  -8   6  -1      590.64      577.34     23.63 o
  -6   6  -1      180.91      163.41      6.86 o
  -4   6  -1     3239.61     3371.92     44.45 o
  -2   6  -1      646.38      589.84     15.58 o
   0   6  -1      669.66      719.88     17.20 o
   2   6  -1     4011.98     4269.23     86.48 o
   4   6  -1       53.46       54.08      4.65 o
   6   6  -1      113.87      121.05      6.40 o
   8   6  -1      106.39       94.07      8.78 o
  10   6  -1       56.33       41.88      7.18 o
  12   6  -1        4.39       -3.59      5.98 o
 -11   7  -1        4.15        3.39      5.02 o
  -9   7  -1       77.65       72.42      8.38 o
  -7   7  -1      127.79      136.57      6.75 o
  -5   7  -1     1056.63     1061.32     16.96 o
  -3   7  -1     4051.29     4118.72     63.76 o
  -1   7  -1     1059.21     1176.07     21.04 o
   1   7  -1     5200.40     5274.56    110.60 o
   3   7  -1     1780.45     1788.39     32.50 o
   5   7  -1      290.88      284.08     10.78 o
   7   7  -1      497.32      429.00     10.94 o
   9   7  -1      282.93      267.26     10.61 o
  11   7  -1       12.42       11.96      6.58 o
 -12   8  -1        4.73       13.16     10.17 o
 -10   8  -1       70.85       76.57      7.75 o
  -8   8  -1       20.06       12.73      4.79 o
  -6   8  -1       29.70       33.56      4.12 o
  -4   8  -1      133.18      136.33      4.82 o
  -2   8  -1     2323.36     2442.39     39.84 o
   0   8  -1     2851.91     3246.47     51.88 o
   2   8  -1      436.16      462.10     11.20 o
   4   8  -1       10.27       10.34      2.98 o
   6   8  -1      384.34      350.99     27.82 o
   8   8  -1       59.24       51.94      4.28 o
  10   8  -1       25.96       20.94      5.38 o
  12   8  -1       13.59       27.52      6.58 o
 -11   9  -1       11.28       20.76      6.55 o
  -9   9  -1      134.89      116.05     13.16 o
  -7   9  -1      179.15      150.75     13.16 o
  -5   9  -1     1957.61     1937.58     45.41 o
  -3   9  -1       70.41       68.42      4.21 o
  -1   9  -1      305.85      325.55      8.78 o
   1   9  -1      146.58      156.52      6.05 o
   3   9  -1      162.06      191.82      7.07 o
   5   9  -1       18.91       14.21      4.43 o
   7   9  -1       24.06       21.54      7.78 o
   9   9  -1       89.44       88.54     12.56 o
 -10  10  -1        2.97        5.98      8.38 o
  -8  10  -1       20.50       13.76      7.78 o
  -6  10  -1      441.31      441.43     20.34 o
  -4  10  -1      542.83      518.86     12.57 o
  -2  10  -1     1549.24     1573.46     28.49 o
   0  10  -1     1816.08     1811.17     31.91 o
   2  10  -1     1067.40     1119.10     22.43 o
   4  10  -1      982.11      960.59     36.79 o
   6  10  -1      650.69      608.39     27.52 o
   8  10  -1       90.91       71.19     11.96 o
  10  10  -1      106.38      114.26     14.96 o
  -9  11  -1      109.75       96.91     13.16 o
  -7  11  -1       84.88       90.33     11.37 o
  -5  11  -1      680.67      666.25     20.91 o
  -3  11  -1      802.44      804.19     22.80 o
  -1  11  -1      893.98      953.12     19.44 o
   1  11  -1      549.47      542.03     11.44 o
   3  11  -1      656.88      665.10     15.93 o
   5  11  -1      999.84      996.63     37.09 o
   7  11  -1      173.40      175.88     16.15 o
   9  11  -1       98.69       90.33     14.36 o
 -10  12  -1       16.39       26.92     10.17 o
  -8  12  -1      162.01      123.83     13.76 o
  -6  12  -1      123.27      103.49     12.56 o
  -4  12  -1      111.34      100.00      5.97 o
  -2  12  -1      587.72      593.27     14.61 o
   0  12  -1      496.19      522.49     13.41 o
   2  12  -1      240.08      253.43      8.93 o
   4  12  -1       55.43       53.24      9.57 o
   6  12  -1      417.11      404.40     22.73 o
   8  12  -1       49.83       69.99     13.16 o
  10  12  -1        4.40       10.77     11.37 o
  -9  13  -1        0.71        5.38      9.57 o
  -7  13  -1      451.29      436.70     25.13 o
  -5  13  -1       57.62       78.96     11.37 o
  -3  13  -1      465.15      486.40     13.44 o
  -1  13  -1      382.96      406.44     12.02 o
   1  13  -1      142.40      131.63      6.94 o
   3  13  -1      258.12      242.28     16.75 o
   5  13  -1      667.00      664.62     30.51 o
   7  13  -1       88.97      101.70     13.76 o
   9  13  -1       52.92       40.08     13.16 o
  -8  14  -1        5.14        1.79      8.38 o
  -6  14  -1      168.21      139.98     14.96 o
  -4  14  -1       23.94       23.93      8.38 o
  -2  14  -1      123.43      150.28      7.81 o
   0  14  -1       46.37       71.72      6.55 o
   2  14  -1       15.78       11.11      4.74 o
   4  14  -1      220.24      250.06     17.95 o
   6  14  -1      119.13      140.58     16.15 o
   8  14  -1       22.71       27.52     11.96 o
  -7  15  -1       52.77       38.88     11.37 o
  -5  15  -1       31.74       40.68     10.17 o
  -3  15  -1       24.44       22.73      5.70 o
  -1  15  -1      145.86      138.91     14.96 o
   1  15  -1       71.91       52.76      6.73 o
   3  15  -1       16.31       16.65      7.18 o
   5  15  -1       36.97       38.29     11.37 o
   7  15  -1        8.72       -1.79      8.38 o
   9  15  -1       13.43        9.57     11.96 o
  -6  16  -1       98.21      111.87     14.96 o
  -4  16  -1       30.30       18.54      8.38 o
  -2  16  -1       31.92       36.49      7.78 o
   0  16  -1       35.08       32.95      6.35 o
   2  16  -1       13.76        5.98      7.18 o
   4  16  -1      108.47       96.31     13.76 o
   6  16  -1        1.52        5.38      8.97 o
   8  16  -1       14.95       24.53     12.56 o
  -5  17  -1       25.80       52.04     11.96 o
  -3  17  -1      108.31      137.59     14.96 o
  -1  17  -1      186.32      165.05     10.78 o
   1  17  -1       69.54       82.91      8.38 o
   3  17  -1       43.36       34.10     10.77 o
   5  17  -1        8.13        2.39      9.57 o
   7  17  -1        2.37       -5.98      9.57 o
  -4  18  -1      129.65      177.07     17.95 o
  -2  18  -1       81.08       91.91      9.09 o
   0  18  -1       70.84       62.67      8.00 o
   2  18  -1       40.54       37.09     11.37 o
   4  18  -1        6.05       11.37     10.77 o
   6  18  -1       12.74       13.16     11.96 o
  -3  19  -1       33.64       47.26     11.96 o
  -1  19  -1       55.44       73.39      9.09 o
   1  19  -1       67.97       85.46      9.34 o
   3  19  -1       23.79       40.08     12.56 o
   5  19  -1       16.02        8.97     12.56 o
  -2  20  -1       30.82       23.93     10.77 o
   0  20  -1       19.88       23.80      7.75 o
   2  20  -1       43.91       51.45     13.76 o
 -12   0   0      156.51      171.09     11.96 o
 -10   0   0       59.06       79.61      9.27 o
  -8   0   0      296.19      299.77     10.13 o
  -6   0   0    13212.31    13763.62    236.39 o
  -4   0   0     9493.17     9475.21    163.44 o
  -2   0   0    25517.83    25028.92    429.24 o
   2   0   0    25293.02    24511.38    595.83 o
   6   0   0    13248.67    13532.89    387.65 o
   8   0   0      312.02      328.42     15.55 o
  10   0   0       51.57       53.24      8.38 o
  12   0   0      154.97      172.29     14.96 o
 -13   1   0       30.73       36.06      6.28 o
 -11   1   0       30.70       25.99      3.85 o
  -9   1   0      843.95      846.60     15.63 o
  -7   1   0      233.94      250.55      8.20 o
  -5   1   0     1412.89     1499.74     20.61 o
  -3   1   0     9019.48     8739.08    106.15 o
  -1   1   0    10542.07    10738.36    177.44 o
   1   1   0    10452.37    10536.60    373.74 o
   3   1   0     9035.96     8715.41    188.81 o
   5   1   0     1415.86     1529.14     25.17 o
   7   1   0      251.42      267.69      7.68 o
   9   1   0      831.89      798.10     27.22 o
  11   1   0       27.66       34.52      5.92 o
  13   1   0       30.15       37.93      7.39 o
 -12   2   0       62.75       66.36      5.31 o
 -10   2   0       14.49       11.29      3.25 o
  -8   2   0      330.57      323.20      7.40 o
  -6   2   0     1343.87     1311.79     18.72 o
  -4   2   0      772.22      768.39     12.35 o
  -2   2   0     5084.82     5175.68     76.60 o
   0   2   0     1990.49     1833.54     53.24 o
   2   2   0     4969.31     5169.41     73.11 o
   4   2   0      773.56      753.46     11.73 o
   6   2   0     1302.65     1320.05     23.00 o
   8   2   0      330.29      332.58     13.76 o
  10   2   0       16.44        9.37      4.43 o
  12   2   0       64.50       57.85      7.19 o
 -11   3   0        0.02       -0.18      3.48 o
  -9   3   0      745.64      765.87     13.18 o
  -7   3   0     1673.56     1714.88     23.90 o
  -5   3   0     1137.03     1240.86     13.59 o
  -3   3   0    21495.16    22004.39    318.11 o
  -1   3   0    31525.07    28719.41   1295.62 o
   1   3   0    31365.99    31882.62    738.20 o
   3   3   0    21709.20    21819.70    475.10 o
   5   3   0     1130.02     1211.35     18.25 o
   7   3   0     1668.89     1711.24     56.46 o
   9   3   0      741.22      771.85     19.67 o
  11   3   0        0.01       -2.92      4.79 o
 -12   4   0       32.17       37.13      8.08 o
 -10   4   0      121.69      115.86      8.00 o
  -8   4   0      142.15      148.63      4.88 o
  -6   4   0      322.48      348.36     11.37 o
  -4   4   0     1457.89     1480.38     25.04 o
  -2   4   0     1343.41     1455.51     23.33 o
   0   4   0     2805.19     2901.01     39.29 o
   2   4   0     1266.12     1388.46     40.08 o
   4   4   0     1453.98     1492.46     20.80 o
   6   4   0      339.98      380.08      8.11 o
   8   4   0      145.92      152.09      6.73 o
  10   4   0      117.48      115.00     15.85 o
  12   4   0       33.02       19.14      7.78 o
 -11   5   0       48.40       48.05      6.89 o
  -9   5   0      320.44      286.91     11.58 o
  -7   5   0       54.48       61.85      5.45 o
  -5   5   0     2117.04     2264.63     30.52 o
  -3   5   0      306.48      328.56      6.23 o
  -1   5   0     3415.08     3334.40     52.57 o
   1   5   0     3538.37     3562.85     66.51 o
   3   5   0      320.50      328.24     10.13 o
   5   5   0     2019.24     2145.39     30.22 o
   7   5   0       63.83       70.23      3.83 o
   9   5   0      315.29      305.69     15.55 o
  11   5   0       46.85       58.03      8.97 o
 -12   6   0       38.48       42.91      7.04 o
 -10   6   0       96.97      107.49     11.07 o
  -8   6   0      268.54      275.28     14.36 o
  -6   6   0       32.07       32.53      5.38 o
  -4   6   0     3272.10     3387.12     45.09 o
  -2   6   0     1724.25     1808.51     29.42 o
   0   6   0     2206.87     2342.21     32.94 o
   2   6   0     1761.16     1807.44     37.72 o
   4   6   0     3345.42     3370.33     68.03 o
   6   6   0       30.95       30.22      3.17 o
   8   6   0      262.75      269.98      9.46 o
  10   6   0      104.17      132.21     10.77 o
  12   6   0       37.96       37.69      8.97 o
 -11   7   0      159.92      162.49     10.47 o
  -9   7   0      117.32      115.14      8.18 o
  -7   7   0      269.12      286.17     22.13 o
  -5   7   0     1213.89     1228.07     18.69 o
  -3   7   0      718.03      744.69     15.53 o
  -1   7   0     1129.39     1129.64     19.35 o
   1   7   0     1069.17     1056.63     24.61 o
   3   7   0      725.27      750.17     26.32 o
   5   7   0     1235.82     1226.38     29.47 o
   7   7   0      277.54      285.99     14.39 o
   9   7   0      120.37      110.07      8.97 o
  11   7   0      159.15      195.62     13.16 o
 -12   8   0       19.90       32.37      7.15 o
 -10   8   0       58.76       62.83     11.96 o
  -8   8   0      895.76      908.69     23.41 o
  -6   8   0        8.97        7.78      3.11 o
  -4   8   0     2028.11     2124.54     29.53 o
  -2   8   0     7533.75     7771.22    146.05 o
   0   8   0     2755.94     2820.41     39.95 o
   2   8   0     7615.59     7630.74    146.97 o
   4   8   0     1994.39     1978.31     61.02 o
   6   8   0        8.79       12.26      4.65 o
   8   8   0      907.56      910.26     20.91 o
  10   8   0       62.61       86.14      7.78 o
  12   8   0       19.34       21.54      6.58 o
 -11   9   0       48.22       39.43     13.16 o
  -9   9   0        8.25       20.94      8.38 o
  -7   9   0      111.97      110.82      8.24 o
  -5   9   0      416.80      437.62     40.68 o
  -3   9   0       81.92       88.10      4.81 o
  -1   9   0     2091.28     2189.21     36.11 o
   1   9   0     2073.09     2114.14     35.94 o
   3   9   0       85.43       87.73      5.29 o
   5   9   0      427.71      431.91     20.94 o
   7   9   0      112.93      123.71     24.53 o
   9   9   0        8.48        2.99      8.38 o
 -10  10   0      187.15      212.37     17.95 o
  -8  10   0       38.69       38.29      9.57 o
  -6  10   0      237.64      233.05     11.20 o
  -4  10   0     2651.33     2705.38     45.19 o
  -2  10   0      105.88      117.05      6.86 o
   0  10   0      163.57      180.67      7.47 o
   2  10   0       98.92      104.74      6.77 o
   4  10   0     2671.04     2740.88     48.54 o
   6  10   0      234.45      227.32     16.75 o
   8  10   0       40.31       44.87     10.77 o
  -9  11   0      132.67      151.35     15.55 o
  -7  11   0       44.65       69.39     10.17 o
  -5  11   0     1308.24     1268.71     32.07 o
  -3  11   0     1155.16     1077.70     56.61 o
  -1  11   0      180.62      182.13      7.68 o
   1  11   0      191.70      189.49      7.24 o
   3  11   0     1151.55     1154.17     35.77 o
   5  11   0     1276.80     1305.71     42.47 o
   7  11   0       42.98       30.51      9.57 o
   9  11   0      133.18      132.80     16.15 o
 -10  12   0       40.14       50.85     11.96 o
  -8  12   0       19.55       11.96      8.38 o
  -6  12   0        8.94       10.17      7.18 o
  -4  12   0      189.67      176.11     10.24 o
  -2  12   0      158.15      168.96      7.35 o
   0  12   0      270.37      223.02      8.03 o
   2  12   0      156.30      165.20      6.38 o
   4  12   0      183.60      155.54     14.36 o
   6  12   0        7.51       13.76      8.97 o
   8  12   0       19.36       -4.79      8.97 o
  -9  13   0       85.91       69.39     12.56 o
  -7  13   0      116.46      123.23     13.76 o
  -5  13   0        7.76       -5.38      5.38 o
  -3  13   0      213.75      245.27     16.75 o
  -1  13   0      164.40      182.89      7.93 o
   1  13   0      155.26      178.33      8.09 o
   3  13   0      215.53      215.91     10.20 o
   5  13   0        7.28        0.60      7.18 o
   7  13   0      113.74       96.91     14.36 o
   9  13   0       84.10       84.95     15.55 o
  -8  14   0      121.28      108.88     14.96 o
  -6  14   0       25.50       32.30      8.97 o
  -4  14   0       34.01       29.31      8.97 o
  -2  14   0       40.74       41.67      5.88 o
   0  14   0       11.27        6.77      3.67 o
   2  14   0       41.84       35.87      8.08 o
   4  14   0       35.76       22.13      9.57 o
   6  14   0       23.20       26.32     10.17 o
   8  14   0      122.47      119.05     16.15 o
  -7  15   0       98.04       88.54     13.16 o
  -5  15   0       44.56       57.43     10.77 o
  -3  15   0      161.23      160.30     16.75 o
  -1  15   0      107.11       94.86      8.04 o
   1  15   0      113.26      116.68      8.43 o
   3  15   0      158.12      167.84      9.62 o
   5  15   0       47.43       49.65     11.37 o
   7  15   0      102.63      110.07     16.15 o
   9  15   0       31.99       32.90     13.76 o
  -6  16   0      109.33      125.63     14.96 o
  -4  16   0       19.44       31.71      9.57 o
  -2  16   0       16.50        7.15      7.48 o
   0  16   0      979.91     1056.94     28.11 o
   2  16   0       14.52        6.22      5.17 o
   4  16   0       19.17       22.73     10.17 o
   6  16   0      111.27      119.64     16.75 o
   8  16   0        9.51       -4.79     11.37 o
  -5  17   0       31.25       12.56      8.97 o
  -3  17   0        9.54       11.96      7.78 o
  -1  17   0        9.37        8.38      6.58 o
   1  17   0        9.84       16.62      7.18 o
   3  17   0        8.74       13.16     10.17 o
   5  17   0       30.57       40.08     12.56 o
   7  17   0        7.86        4.19     10.77 o
  -4  18   0        7.21       19.14      9.57 o
  -2  18   0       46.49       41.25      7.39 o
   0  18   0      136.56      142.82     10.55 o
   2  18   0       46.71       34.10     11.37 o
   4  18   0        7.49        2.99     10.17 o
   6  18   0       18.73       21.54     13.16 o
  -3  19   0       16.55       13.16     10.17 o
  -1  19   0      103.45      111.60     10.13 o
   1  19   0      102.75      116.05     15.55 o
   3  19   0       16.97       29.91     12.56 o
   5  19   0       26.07       28.12     14.36 o
  -2  20   0       64.07       57.43     12.56 o
   0  20   0        2.05        0.00      9.57 o
   2  20   0       65.15       89.73     16.15 o
 -13   1   1       22.04       21.36      4.60 o
 -11   1   1       86.17       88.85      5.22 o
  -9   1   1      253.93      255.64      6.97 o
  -7   1   1      459.50      445.27      8.64 o
  -5   1   1     1150.42     1112.47     15.91 o
  -3   1   1     1529.27     1576.06     20.40 o
  -1   1   1     4487.25     4490.46     55.03 o
   1   1   1     7922.08     8038.01    118.38 o
   3   1   1      475.30      524.14     10.03 o
   5   1   1       58.59       55.13      3.63 o
   7   1   1      172.94      157.07      6.04 o
   9   1   1       35.09       34.77      5.08 o
  11   1   1       38.08       31.36      5.70 o
  13   1   1       16.80       13.00      6.12 o
 -12   2   1      118.21      138.97      6.32 o
 -10   2   1      221.80      241.48      6.86 o
  -8   2   1       99.80       94.10      4.12 o
  -6   2   1     1074.69     1049.65     15.50 o
  -4   2   1     6519.37     6770.88     83.93 o
  -2   2   1     5899.83     6008.16    104.66 o
   0   2   1    11682.22    11810.59    223.97 o
   2   2   1     9437.51     9660.00    142.02 o
   4   2   1     1133.66     1091.18     19.31 o
   6   2   1      908.60      926.04     16.15 o
   8   2   1      136.51      126.44     14.06 o
  10   2   1      106.59      110.61      7.61 o
  12   2   1        6.11       -0.13      4.85 o
 -11   3   1       54.46       56.57      4.24 o
  -9   3   1      134.97      140.22      6.96 o
  -7   3   1      197.89      193.30      5.26 o
  -5   3   1     2331.23     2766.28     35.42 o
  -3   3   1      862.36      850.07     25.72 o
  -1   3   1     9198.61     9239.94    174.69 o
   1   3   1    10516.89    10710.03    247.96 o
   3   3   1     6467.68     6728.00     85.57 o
   5   3   1     3854.99     3742.08     57.18 o
   7   3   1     1313.86     1330.45     21.80 o
   9   3   1        6.18        8.38      4.00 o
  11   3   1       84.83       88.34      7.61 o
 -12   4   1       14.85        9.97      5.61 o
 -10   4   1      248.35      231.05     20.04 o
  -8   4   1      157.75      160.20      8.66 o
  -6   4   1     1473.82     1438.99     31.04 o
  -4   4   1     1310.44     1227.54     37.69 o
  -2   4   1     3257.69     3265.78     50.31 o
   0   4   1    18016.29    18412.18    240.67 o
   2   4   1    33412.93    32345.64   1664.24 o
   4   4   1     1363.48     1399.29     20.24 o
   6   4   1     1308.79     1310.18     23.14 o
   8   4   1      757.04      767.87     26.92 o
  10   4   1      173.34      169.64     15.85 o
  12   4   1        3.28        2.39      7.18 o
 -11   5   1       59.46       58.98      6.89 o
  -9   5   1      157.95      162.22     11.67 o
  -7   5   1      173.32      150.01      8.24 o
  -5   5   1      730.83      726.90     23.33 o
  -3   5   1     3895.33     4334.93     56.25 o
  -1   5   1     3703.07     3798.30     59.68 o
   1   5   1     1932.14     1969.90     32.37 o
   3   5   1     1834.69     1819.62     39.35 o
   5   5   1     1324.61     1324.19     19.88 o
   7   5   1      140.67      161.89     10.80 o
   9   5   1      185.26      199.80     13.16 o
  11   5   1      110.56      107.68     11.37 o
 -12   6   1        5.22       -3.59      7.78 o
 -10   6   1       60.14       53.50      6.73 o
  -8   6   1      106.09       87.22      6.97 o
  -6   6   1      118.67      126.88     12.56 o
  -4   6   1       61.42       59.85      3.29 o
  -2   6   1     3930.46     4174.76     64.42 o
   0   6   1      677.42      741.86     11.83 o
   2   6   1      670.90      618.62     15.82 o
   4   6   1     3183.51     3183.26     67.11 o
   6   6   1      191.93      178.38     10.60 o
   8   6   1      575.47      531.22     20.94 o
  10   6   1       44.41       38.29      7.18 o
  12   6   1        9.97        6.58      7.18 o
 -11   7   1       12.32       19.58      6.04 o
  -9   7   1      275.26      251.51     11.96 o
  -7   7   1      513.29      422.60     13.70 o
  -5   7   1      293.02      278.54      8.27 o
  -3   7   1     1749.80     1807.09     29.65 o
  -1   7   1     5307.23     5587.17     83.22 o
   1   7   1     1086.64     1202.51     18.41 o
   3   7   1     4048.44     4012.48     80.89 o
   5   7   1     1085.44     1118.60     27.59 o
   7   7   1      128.80      117.23      5.84 o
   9   7   1       76.54       86.14      7.78 o
  11   7   1        4.23        8.97      5.98 o
 -12   8   1       13.02        4.72      5.88 o
 -10   8   1       25.44       16.75      5.50 o
  -8   8   1       59.68       61.04      6.46 o
  -6   8   1      381.20      368.35     13.15 o
  -4   8   1        9.91        6.13      1.93 o
  -2   8   1      450.78      494.53     13.52 o
   0   8   1     2852.20     3259.56     45.46 o
   2   8   1     2339.92     2394.27     41.75 o
   4   8   1      144.16      152.07      8.67 o
   6   8   1       29.49       31.17      5.70 o
   8   8   1       19.77       19.14      3.59 o
  10   8   1       66.08       81.36      7.18 o
 -11   9   1       88.67       78.74     14.96 o
  -9   9   1       92.08       49.65     10.17 o
  -7   9   1       24.26       24.53      7.78 o
  -5   9   1       19.21       30.16      4.43 o
  -3   9   1      147.73      170.00      6.14 o
  -1   9   1      149.41      156.33      5.75 o
   1   9   1      283.16      304.60      7.41 o
   3   9   1       77.31       73.09      6.79 o
   5   9   1     1955.03     1947.47     70.89 o
   7   9   1      172.15      151.66     10.58 o
 -10  10   1      107.76       91.53     13.16 o
  -8  10   1       88.48      101.70     11.96 o
  -4  10   1      996.91     1002.13     24.84 o
  -2  10   1     1058.75     1147.38     21.34 o
   0  10   1     1857.32     1832.91     27.91 o
   2  10   1     1578.74     1598.51     25.02 o
   4  10   1      533.83      497.96     23.63 o
   6  10   1      472.52      466.09     20.04 o
   8  10   1       18.41       22.73      9.57 o
  -9  11   1       97.44      125.63     13.76 o
  -7  11   1      178.56      217.75     16.15 o
  -5  11   1      995.68      952.36     35.89 o
  -3  11   1      638.54      670.64     14.75 o
  -1  11   1      556.45      555.89     12.87 o
   1  11   1      897.17      936.77     18.39 o
   3  11   1      799.64      817.19     19.60 o
   5  11   1      687.80      697.49     40.08 o
   7  11   1       88.50       68.20     11.96 o
 -10  12   1        4.81        8.38      9.57 o
  -8  12   1       45.13       49.65     10.77 o
  -6  12   1      411.76      391.83     22.13 o
  -4  12   1       53.17       61.62      9.57 o
  -2  12   1      230.46      241.15      9.75 o
   0  12   1      478.40      504.00     11.32 o
   2  12   1      587.40      600.45     12.65 o
   4  12   1      104.73       95.47      8.54 o
   6  12   1      120.80      113.66     14.36 o
   8  12   1      164.04      123.83     15.55 o
  -9  13   1       55.15       46.66     11.96 o
  -7  13   1       88.51       87.34     12.56 o
  -5  13   1      654.01      674.79     29.91 o
  -3  13   1      264.48      270.39     17.35 o
  -1  13   1      139.68      136.72      6.77 o
   1  13   1      377.27      377.63      9.98 o
   3  13   1      476.99      490.15     13.19 o
   5  13   1       59.17       61.62     11.96 o
   7  13   1      453.18      421.15     26.92 o
  -8  14   1       22.71        8.38      8.97 o
  -6  14   1      120.73      134.00     14.36 o
  -4  14   1      222.24      217.75     16.15 o
  -2  14   1       14.36       11.96      4.85 o
   0  14   1       49.12       64.51      6.58 o
   2  14   1      126.57      152.62      7.39 o
   4  14   1       23.10       15.55      8.97 o
   6  14   1      161.91      154.34     16.75 o
   8  14   1        5.32        5.38     10.77 o
  -7  15   1        8.52       -4.19      7.18 o
  -5  15   1       39.18       23.93      8.97 o
  -3  15   1       17.34       16.77      5.17 o
  -1  15   1       70.99       59.95      6.77 o
   1  15   1      145.23      138.45     16.15 o
   3  15   1       23.91       30.51      9.57 o
   5  15   1       32.57       35.29     11.37 o
   7  15   1       52.44       38.29     13.16 o
  -6  16   1        1.37        2.39      8.38 o
  -4  16   1      109.23       89.13     12.56 o
  -2  16   1       13.72       21.89      5.70 o
   0  16   1       34.52       39.72      8.38 o
   2  16   1       32.72       32.90     10.17 o
   4  16   1       30.72       31.11     11.37 o
   6  16   1       98.81      131.01     16.75 o
   8  16   1       12.30       21.54     13.16 o
  -5  17   1        7.90        3.59      8.38 o
  -3  17   1       44.78       44.27      9.57 o
  -1  17   1       66.63       77.56      8.00 o
   1  17   1      188.31      191.77     10.90 o
   3  17   1      109.32      132.80     16.15 o
   5  17   1       24.65       23.93     11.37 o
   7  17   1       60.67       44.27     14.36 o
  -4  18   1        5.37        6.58      8.38 o
  -2  18   1       41.89       45.30      7.39 o
   0  18   1       69.98       76.63      8.60 o
   2  18   1       84.28       98.11     14.96 o
   4  18   1      132.25      174.68     19.14 o
   6  18   1       79.27       66.40     15.55 o
  -3  19   1       24.71       33.50     10.77 o
  -1  19   1       68.66       79.28      9.09 o
   1  19   1       55.00       44.87     13.16 o
   3  19   1       32.41       38.88     13.76 o
   5  19   1       36.91       35.29     14.36 o
  -2  20   1       43.73       28.12     10.17 o
   0  20   1       19.40       33.50     12.56 o
   2  20   1       31.03       44.27     14.36 o
 -12   0   2      523.69      539.59     20.94 o
 -10   0   2      102.67      102.52      6.89 o
  -8   0   2      788.95      743.07     18.37 o
  -6   0   2     1064.03     1062.32     22.60 o
  -4   0   2     3625.90     3629.71     64.91 o
  -2   0   2     4748.94     4892.82     99.01 o
   0   0   2     6107.51     5950.24    111.04 o
   2   0   2    31444.89    30952.91    459.22 o
   4   0   2     1241.27     1171.42     26.01 o
   6   0   2       60.95       53.18      5.38 o
   8   0   2     1184.02     1170.11     38.29 o
  10   0   2      290.31      285.35     17.35 o
  12   0   2        6.63       13.16      7.78 o
 -13   1   2        4.69       -2.79      3.74 o
 -11   1   2      232.89      218.64      6.93 o
  -9   1   2     1124.88     1141.00     18.32 o
  -7   1   2        9.60       11.25      2.36 o
  -5   1   2      982.47     1045.87     15.98 o
  -3   1   2     2193.67     1954.50     25.49 o
  -1   1   2    10873.59    11012.36    171.94 o
   1   1   2     1792.77     1761.27     31.95 o
   3   1   2     1317.44     1329.01     23.85 o
   5   1   2      452.16      404.83      8.58 o
   7   1   2     3200.07     3117.45     44.96 o
   9   1   2      239.20      253.88     11.67 o
  11   1   2      164.25      170.42      9.93 o
 -12   2   2       33.94       42.50      4.44 o
 -10   2   2      172.14      157.45      5.69 o
  -8   2   2       63.56       51.41      3.31 o
  -6   2   2     2072.58     1881.34     25.97 o
  -4   2   2     3044.55     3032.61     38.54 o
  -2   2   2    12556.38    12419.42    173.37 o
   0   2   2     8573.43     8486.13    152.89 o
   2   2   2     4227.55     4202.77     54.39 o
   4   2   2     4042.20     3844.22     51.98 o
   6   2   2      109.82       99.94      4.50 o
   8   2   2      310.82      299.26     14.96 o
  10   2   2      115.82      120.45      8.97 o
  12   2   2       22.60       20.04      5.92 o
 -11   3   2      296.86      298.89     12.78 o
  -9   3   2      268.42      273.59     11.23 o
  -7   3   2      637.62      626.97     20.58 o
  -5   3   2     3323.73     3450.45     42.68 o
  -3   3   2      881.36      954.20     19.24 o
  -1   3   2     8923.75     8926.76    166.08 o
   1   3   2      622.63      643.17     14.96 o
   3   3   2     7599.87     7739.81     97.49 o
   5   3   2      485.18      455.20     14.53 o
   7   3   2      103.49      101.01      6.37 o
   9   3   2      572.96      595.67     17.13 o
  11   3   2        6.64        7.48      4.65 o
 -12   4   2       11.91        6.84      7.78 o
 -10   4   2       91.66      108.30      8.18 o
  -8   4   2      315.95      267.46     10.78 o
  -6   4   2      112.81      112.46      9.57 o
  -4   4   2     7903.19     8424.11    148.01 o
  -2   4   2     2216.19     2279.09     35.93 o
   0   4   2      566.73      621.67     21.74 o
   2   4   2     5653.22     5576.66    108.16 o
   4   4   2     2823.65     2999.15     46.90 o
   6   4   2     1287.33     1246.91     30.23 o
   8   4   2      276.84      256.54      9.93 o
  10   4   2       46.05       52.96      6.12 o
  12   4   2      182.58      178.87     15.55 o
 -11   5   2        7.64        8.35      5.02 o
  -9   5   2      258.10      229.06     10.55 o
  -7   5   2       50.41       60.77      9.57 o
  -5   5   2      771.74      754.20     18.37 o
  -3   5   2      348.96      357.22      7.81 o
  -1   5   2     1880.08     1749.23     29.07 o
   1   5   2     2091.18     2088.23     33.42 o
   3   5   2     1752.18     1882.62     30.16 o
   5   5   2      560.83      514.40     14.16 o
   7   5   2      764.69      752.20     17.26 o
   9   5   2        0.38        1.20      4.79 o
  11   5   2      141.96      156.13     13.16 o
 -12   6   2       51.72       42.51      7.32 o
 -10   6   2      509.09      534.78     17.28 o
  -8   6   2      477.96      487.85     15.58 o
  -6   6   2     1935.10     1913.20     38.66 o
  -4   6   2     5093.32     4928.88     74.94 o
  -2   6   2     1014.39     1092.47     19.29 o
   0   6   2     8496.18     8439.00    112.37 o
   2   6   2    11551.23    11443.12    172.58 o
   4   6   2     1447.60     1495.73     34.49 o
   6   6   2     2671.35     2582.78     53.18 o
   8   6   2      646.24      668.21     23.93 o
  10   6   2        0.25        1.20      5.38 o
  12   6   2       36.18       38.29      8.97 o
 -11   7   2       53.20       53.61      7.47 o
  -9   7   2       50.62       46.32      6.12 o
  -7   7   2      200.68      192.37     18.54 o
  -5   7   2      320.45      293.59     10.55 o
  -3   7   2     1213.74     1231.78     27.11 o
  -1   7   2     6546.87     6596.34     88.22 o
   1   7   2      735.25      851.38     14.08 o
   3   7   2     2222.22     2296.07     49.65 o
   5   7   2     3925.70     3934.01     80.82 o
   7   7   2       55.95       44.87      5.38 o
   9   7   2      209.99      217.75     11.96 o
  11   7   2      108.34      110.67     10.17 o
 -12   8   2       54.80       58.03     10.77 o
 -10   8   2       34.18       28.46      8.97 o
  -8   8   2      112.10       96.52     11.37 o
  -6   8   2      220.38      241.40     10.13 o
  -4   8   2       42.81       50.10      2.89 o
  -2   8   2       35.88       42.23      2.95 o
   0   8   2      490.70      473.53      9.13 o
   2   8   2      192.48      192.22     10.53 o
   4   8   2      336.53      347.85     13.52 o
   6   8   2      621.69      583.67     19.64 o
   8   8   2      206.92      212.37      8.97 o
  10   8   2       14.84       19.14      5.38 o
 -11   9   2       57.83       71.46      8.43 o
  -9   9   2      232.38      193.22     16.15 o
  -7   9   2      335.68      305.09     17.95 o
  -5   9   2      143.50      161.49     14.36 o
  -3   9   2     1694.95     1754.55     30.20 o
  -1   9   2     1021.87      978.52     16.51 o
   1   9   2      139.47      158.36     14.11 o
   3   9   2     4327.02     4188.65     74.57 o
   5   9   2     1443.65     1439.86     36.68 o
 -10  10   2        7.62       22.13      8.97 o
  -8  10   2      202.91      202.80     16.15 o
  -6  10   2      450.94      392.43     20.94 o
  -4  10   2      268.12      263.55      8.03 o
  -2  10   2      627.44      639.47     29.90 o
   0  10   2      472.69      520.87     10.61 o
   2  10   2      439.83      452.09     12.87 o
   4  10   2     2347.00     2271.12     39.32 o
   6  10   2     1044.27     1092.70     30.19 o
  -9  11   2       70.14       66.40     11.96 o
  -7  11   2      185.98      192.03     14.96 o
  -5  11   2       30.60       40.68      8.38 o
  -3  11   2      196.24      193.82      7.12 o
  -1  11   2       53.19       47.81      3.90 o
   1  11   2      140.82      130.73      5.28 o
   3  11   2      814.31      819.48     15.50 o
   5  11   2     1503.63     1472.94     37.77 o
   7  11   2       30.65       17.35      8.97 o
 -10  12   2      133.55      129.22     16.75 o
  -8  12   2       24.10       21.54      8.38 o
  -6  12   2      349.47      320.64     20.34 o
  -4  12   2      532.57      520.45     23.33 o
  -2  12   2      319.24      327.69      9.67 o
   0  12   2       29.28       38.33      5.09 o
   2  12   2        8.40       10.22      2.96 o
   4  12   2     1112.81     1139.21     69.39 o
   6  12   2      103.40       88.54     13.16 o
  -9  13   2      110.00      106.48     14.96 o
  -7  13   2       16.73       16.75      8.38 o
  -5  13   2      487.23      422.94     22.73 o
  -3  13   2      376.07      364.80     13.28 o
  -1  13   2       45.33       45.22      5.98 o
   1  13   2      117.78      116.63      5.59 o
   3  13   2      142.09      134.17      9.73 o
   5  13   2       44.85       47.26     10.77 o
   7  13   2      158.08      160.32     17.35 o
  -8  14   2       57.08       43.07     10.77 o
  -6  14   2      300.05      329.62     21.54 o
  -4  14   2      312.05      300.90     19.14 o
  -2  14   2      185.11      170.88      9.73 o
   0  14   2      426.79      415.74     16.45 o
   2  14   2      736.39      737.45     17.60 o
   4  14   2      335.16      375.08     23.33 o
   6  14   2      243.18      237.49     20.34 o
  -7  15   2        9.44        2.99      8.97 o
  -5  15   2        3.74        4.19      6.58 o
  -3  15   2      103.02      110.67     12.56 o
  -1  15   2      161.60      135.50      8.85 o
   1  15   2       40.63       57.99      6.61 o
   3  15   2      418.70      404.40     25.13 o
   5  15   2      195.38      218.35     19.74 o
   7  15   2      305.95      315.26     24.53 o
  -6  16   2       13.20       11.96      8.97 o
  -4  16   2       31.98       47.86     10.77 o
  -2  16   2      105.19       81.23      7.82 o
   0  16   2      223.21      192.21     24.53 o
   2  16   2       75.54       98.71     13.76 o
   4  16   2       83.96       93.92     14.36 o
   6  16   2        4.65       15.55     10.77 o
  -5  17   2       20.90       37.09     10.77 o
  -3  17   2      120.07      120.84     13.76 o
  -1  17   2       14.64       15.02      5.88 o
   1  17   2      101.04      131.01     15.55 o
   3  17   2       15.54       19.74     11.37 o
   5  17   2        3.03       -4.79      9.57 o
   7  17   2        0.34       11.37     12.56 o
  -6  18   2       47.98       48.46     12.56 o
  -4  18   2       29.82       16.75      8.97 o
  -2  18   2       29.56       58.03     10.77 o
   0  18   2       15.50        8.38      9.57 o
   2  18   2       60.06       47.86     12.56 o
   4  18   2       80.88       95.71     16.15 o
   6  18   2       19.40       15.55     13.16 o
  -5  19   2       19.18       26.92     10.77 o
  -3  19   2        3.83       10.17      8.97 o
  -1  19   2       29.18       32.30     11.37 o
   1  19   2        7.76        7.78     10.17 o
   3  19   2       14.88       28.71     13.16 o
   5  19   2        1.91       16.15     11.96 o
  -2  20   2       50.54       62.21     12.56 o
   0  20   2        5.11       12.56     11.37 o
   2  20   2        3.69      -10.77     10.77 o
 -11   1   3        0.43        0.60      3.11 o
  -9   1   3        2.04       -0.18      3.19 o
  -7   1   3     1202.68     1244.07     18.79 o
  -5   1   3       93.87      110.68      3.87 o
  -3   1   3      248.66      231.32      5.61 o
  -1   1   3    20583.34    20394.61    234.66 o
   1   1   3     9458.78     9422.66    121.85 o
   3   1   3    10733.93    10769.44    167.38 o
   5   1   3     2726.35     2771.12     44.10 o
   7   1   3      675.35      666.77     21.38 o
   9   1   3      566.93      548.37     23.33 o
  11   1   3       21.44       23.88      5.70 o
 -12   2   3       60.03       74.08      5.18 o
 -10   2   3      164.62      177.31      6.87 o
  -8   2   3      540.79      569.87     10.80 o
  -6   2   3       10.52        3.81      2.91 o
  -4   2   3     5379.76     5617.40     81.24 o
  -2   2   3    19986.11    20177.53    244.36 o
   0   2   3    10477.74    10460.75    109.62 o
   2   2   3    11518.24    11458.99    203.77 o
   4   2   3     1050.88     1040.87     16.56 o
   6   2   3     1102.02     1079.09     18.54 o
   8   2   3      362.56      375.38     12.90 o
  10   2   3      253.71      258.58     12.56 o
  12   2   3       32.23       24.23      6.35 o
 -11   3   3      205.09      216.91      7.24 o
  -9   3   3     1365.33     1247.27     22.03 o
  -7   3   3     2328.58     2376.68     36.91 o
  -5   3   3      164.72      154.28      3.80 o
  -3   3   3      764.18      844.42     17.55 o
  -1   3   3     7839.50     7705.09    227.45 o
   1   3   3     1610.00     1707.02     18.56 o
   3   3   3      380.93      474.06      8.47 o
   5   3   3      185.56      201.09      5.70 o
   7   3   3      528.11      551.53     15.01 o
   9   3   3      235.74      269.53     11.20 o
  11   3   3       49.68       43.66      6.58 o
 -12   4   3       12.88       13.58      5.70 o
 -10   4   3      211.76      215.53     15.25 o
  -8   4   3       63.67       54.50      5.92 o
  -6   4   3      408.71      356.42     18.25 o
  -4   4   3     6823.21     7012.11    122.64 o
  -2   4   3     3276.69     3157.99     79.56 o
   0   4   3     8650.50     8528.97    190.53 o
   2   4   3    10194.66    10210.87    311.67 o
   4   4   3      955.89      939.49     12.81 o
   6   4   3     1156.03     1090.20     18.59 o
   8   4   3      912.17      822.86     20.30 o
  10   4   3       38.72       38.67      5.70 o
  12   4   3       19.03       25.99      6.55 o
 -11   5   3      181.16      187.50     10.90 o
  -9   5   3      188.79      175.28      9.51 o
  -7   5   3      165.11      161.57      8.46 o
  -5   5   3      747.38      828.12     20.34 o
  -3   5   3     1732.36     1807.18     35.73 o
  -1   5   3     1354.07     1335.86     28.00 o
   1   5   3     4670.82     4745.22    101.40 o
   3   5   3     1170.48     1178.77     25.34 o
   5   5   3      483.53      423.12      9.54 o
   7   5   3      201.71      214.01      8.46 o
   9   5   3       47.54       55.63      7.78 o
  11   5   3       94.65       94.52     10.77 o
 -12   6   3       51.46       41.88      7.47 o
 -10   6   3       11.04        3.22      8.08 o
  -8   6   3      395.05      338.77     30.81 o
  -6   6   3      899.61      837.13     20.91 o
  -4   6   3      932.97      887.16     20.29 o
  -2   6   3      939.08      966.36     20.94 o
   0   6   3     1871.64     2026.77     28.98 o
   2   6   3      974.09     1080.67     19.23 o
   4   6   3      169.37      165.47      6.23 o
   6   6   3      157.87      177.42      8.23 o
   8   6   3      328.65      317.65     14.96 o
  10   6   3        1.32        6.58      5.98 o
  12   6   3       79.76       83.75     10.77 o
 -11   7   3       24.95       22.00      7.18 o
  -9   7   3      204.81      176.50     14.96 o
  -7   7   3       55.08       49.29      5.92 o
  -5   7   3      124.79      140.11      7.61 o
  -3   7   3     2055.74     2222.74     39.00 o
  -1   7   3     2803.18     2793.62     39.13 o
   1   7   3      251.46      227.88      6.53 o
   3   7   3      987.52      967.16     18.14 o
   5   7   3     1855.12     1814.39     64.01 o
   7   7   3      272.18      236.89     10.77 o
   9   7   3        7.32       19.74      5.38 o
  11   7   3      112.01      114.26     10.17 o
 -10   8   3       79.13       64.46      7.32 o
  -8   8   3       48.81       44.22      6.12 o
  -6   8   3      297.61      300.64     11.63 o
  -4   8   3      281.79      298.43     17.35 o
  -2   8   3      562.76      526.71     10.91 o
   0   8   3      393.26      461.32      9.28 o
   2   8   3      457.82      480.79     10.86 o
   4   8   3      315.60      337.36     16.07 o
   6   8   3      207.86      174.68     16.15 o
   8   8   3       73.43       58.03      4.79 o
  10   8   3        1.64        4.79      4.79 o
 -11   9   3       77.54       75.65      8.60 o
  -9   9   3       32.86       50.25     10.17 o
  -7   9   3      382.24      339.79     19.14 o
  -5   9   3      167.80      171.09     13.16 o
  -3   9   3      123.78      130.80      5.19 o
  -1   9   3      159.44      188.33      5.45 o
   1   9   3     1801.54     1862.98     34.11 o
   3   9   3      164.93      150.29      8.85 o
   5   9   3     2200.46     2215.34     51.17 o
 -10  10   3        3.29       -4.19      7.78 o
  -8  10   3      153.29      160.92     14.36 o
  -6  10   3        5.54       -0.60      5.98 o
  -4  10   3      770.57      757.34     28.71 o
  -2  10   3     1396.46     1339.74     29.60 o
   0  10   3     1258.83     1256.27     20.70 o
   2  10   3      849.34      908.00     16.49 o
   4  10   3     2375.97     2436.00     55.18 o
  -9  11   3      158.83      147.16     14.96 o
  -7  11   3      340.96      340.39     20.34 o
  -5  11   3      725.65      694.53     28.71 o
  -3  11   3      192.30      193.29      9.09 o
  -1  11   3      270.15      266.40      7.30 o
   1  11   3      203.83      226.05      6.98 o
   3  11   3       86.60       81.01      4.53 o
   5  11   3      139.46      139.98     14.96 o
 -10  12   3       56.51       69.99     13.16 o
  -8  12   3       34.83       31.71      9.57 o
  -6  12   3        8.81        7.18      6.58 o
  -4  12   3      844.77      845.88     32.30 o
  -2  12   3      241.28      264.63     10.78 o
   0  12   3      614.06      630.23     12.89 o
   2  12   3     1169.54     1184.66     20.55 o
   4  12   3      150.19      111.87     13.76 o
   6  12   3      220.40      238.69     19.14 o
  -9  13   3       64.01       49.05     11.37 o
  -7  13   3      170.40      171.09     15.55 o
  -5  13   3      235.54      241.08     16.75 o
  -3  13   3       77.76       73.62      6.77 o
  -1  13   3      585.34      577.14     17.10 o
   1  13   3      228.32      217.29     10.54 o
   3  13   3      400.05      381.13     24.83 o
   5  13   3      113.58      150.15     16.15 o
  -8  14   3       25.48       36.49     10.77 o
  -6  14   3        2.45        7.78      7.78 o
  -4  14   3      668.44      632.91     28.71 o
  -2  14   3      185.49      193.99     12.86 o
   0  14   3        0.71       -4.49      4.49 o
   2  14   3      136.97      146.56     14.36 o
   4  14   3      171.51      188.44     17.35 o
   6  14   3       72.15       70.59     14.36 o
  -7  15   3       22.27       13.16      8.97 o
  -5  15   3       32.85       32.30      9.57 o
  -3  15   3      167.78      175.88     14.96 o
  -1  15   3       20.79       15.91      5.17 o
   1  15   3      223.26      271.27     11.92 o
   3  15   3       91.41      101.10     13.76 o
   5  15   3       19.69       28.12     10.77 o
  -6  16   3       26.59       55.63     11.37 o
  -4  16   3       35.54       35.29      9.57 o
  -2  16   3       63.06       77.85      7.75 o
   0  16   3       11.31        5.78      4.87 o
   2  16   3       90.51       59.22     11.96 o
   4  16   3       86.48       98.71     14.96 o
   6  16   3       43.69       54.44     13.76 o
  -5  17   3        1.81       -2.39      7.18 o
  -3  17   3       33.94       34.10      8.97 o
  -1  17   3        3.39       -0.43     11.67 o
   1  17   3        3.91       -2.99      7.78 o
   3  17   3      302.30      308.08     23.93 o
   5  17   3       67.48       63.41     14.96 o
  -6  18   3       35.97       35.29     11.37 o
  -4  18   3      103.81       86.14     13.16 o
  -2  18   3       15.62       20.94      8.97 o
   0  18   3       27.04       19.14     11.37 o
   2  18   3       25.49       34.70     11.96 o
   4  18   3       38.83       48.46     14.36 o
  -5  19   3       20.20       31.11     10.77 o
  -3  19   3      129.74      148.96     15.55 o
  -1  19   3       29.24       30.51     11.96 o
   1  19   3       15.00       14.36     11.37 o
   3  19   3       25.38       39.48     13.76 o
   0  20   3        6.80       -1.20     10.77 o
   2  20   3        6.26        6.58     11.96 o
 -12   0   4       67.49       74.99      9.57 o
 -10   0   4      995.80     1032.38     40.38 o
  -8   0   4     1172.46     1173.99     26.56 o
  -6   0   4      262.53      266.66      9.09 o
  -4   0   4     6919.12     6770.89    119.45 o
  -2   0   4    60127.40    57814.77   1407.61 o
   0   0   4     4114.92     4054.06     76.14 o
   2   0   4    14974.55    14600.60    455.54 o
   4   0   4     6500.81     6448.51    118.85 o
   6   0   4      846.32      819.25     22.13 o
   8   0   4     2008.90     1994.46     61.02 o
  10   0   4     1165.21     1194.04     41.28 o
  12   0   4       14.98       17.35      8.38 o
 -11   1   4       73.04       80.56      7.25 o
  -9   1   4      164.01      146.32      5.59 o
  -7   1   4     1181.25     1155.44     17.80 o
  -5   1   4     1609.03     1519.30     21.73 o
  -3   1   4     2289.08     2480.20     46.11 o
  -1   1   4     6588.43     6590.50     77.96 o
   1   1   4     8173.49     7925.28    104.65 o
   3   1   4      882.15      952.87     15.44 o
   5   1   4     2095.05     2054.84     30.74 o
   7   1   4     2661.44     2613.89     51.39 o
   9   1   4      962.54      936.77     24.32 o
  11   1   4      153.22      142.78      9.73 o
 -12   2   4       31.21       28.40      4.06 o
 -10   2   4       64.22       61.66      4.61 o
  -8   2   4      383.70      370.27     11.00 o
  -6   2   4       26.47       22.56      2.82 o
  -4   2   4      230.60      237.92      6.15 o
  -2   2   4      673.82      705.10     10.71 o
   0   2   4     1295.81     1252.31     15.68 o
   2   2   4     6103.87     6218.58    100.07 o
   4   2   4     2745.16     2740.61     39.41 o
   6   2   4       87.99       93.49      4.64 o
   8   2   4      406.56      387.57     13.32 o
  10   2   4      154.50      154.34      9.73 o
  12   2   4       38.34       24.53      6.77 o
 -11   3   4      101.71      104.47      8.79 o
  -9   3   4       96.02       80.47      4.54 o
  -7   3   4      793.59      781.70     25.62 o
  -5   3   4     1671.22     1658.51     22.36 o
  -3   3   4     4272.13     4785.52     58.34 o
  -1   3   4     6518.44     6493.73     86.38 o
   1   3   4     3196.30     3156.59     36.74 o
   3   3   4     1129.49     1173.81     18.28 o
   5   3   4     3460.55     3327.83     47.13 o
   7   3   4     1106.39     1118.84     25.38 o
   9   3   4      217.61      221.64     10.58 o
  11   3   4      434.70      487.22     17.55 o
 -12   4   4       27.13       37.55      7.04 o
 -10   4   4       25.99       27.74      5.98 o
  -8   4   4      108.77       81.41      7.48 o
  -6   4   4      798.98      840.18     20.91 o
  -4   4   4      131.99      117.53      6.55 o
  -2   4   4     1542.27     1529.40     33.13 o
   0   4   4     1839.17     1765.82     24.99 o
   2   4   4     2143.17     2340.92     31.59 o
   4   4   4      121.56      118.36      5.85 o
   6   4   4      788.48      778.09     19.95 o
   8   4   4      391.73      364.83     13.76 o
  10   4   4        3.01        4.79      4.23 o
  12   4   4        6.70        1.15      5.45 o
 -11   5   4       47.85       49.67      7.15 o
  -9   5   4      323.88      299.26     12.43 o
  -7   5   4       78.79       64.97      6.12 o
  -5   5   4      530.23      569.38     17.95 o
  -3   5   4      258.11      201.44      7.82 o
  -1   5   4       11.91       14.67      1.93 o
   1   5   4      369.98      304.51      7.10 o
   3   5   4     5646.28     5788.00     96.62 o
   5   5   4      595.05      610.33     11.69 o
   7   5   4      550.01      559.52     15.23 o
   9   5   4      554.14      592.24     23.93 o
  11   5   4        9.29       13.76      7.78 o
 -12   6   4       46.83       47.20      7.39 o
 -10   6   4       72.29       82.25      7.82 o
  -8   6   4      214.07      196.06     25.72 o
  -6   6   4      974.98     1002.09     35.29 o
  -4   6   4     1983.28     2145.56     42.29 o
  -2   6   4     2211.41     2359.59     40.66 o
   0   6   4      456.31      472.96     12.61 o
   2   6   4     2460.63     2675.11     52.03 o
   4   6   4      273.53      256.60      5.90 o
   6   6   4      411.27      408.85     13.49 o
   8   6   4      127.80      142.38     10.77 o
  10   6   4      149.26      156.13     12.56 o
  12   6   4       88.68      110.07     11.96 o
 -11   7   4      112.67      125.97      9.62 o
  -9   7   4      224.64      251.19     12.01 o
  -7   7   4      570.69      536.36     36.19 o
  -5   7   4       77.30       80.49      5.92 o
  -3   7   4      838.21      823.83     20.64 o
  -1   7   4       78.73       70.00      3.39 o
   1   7   4     3437.46     3601.81     69.95 o
   3   7   4     1361.95     1403.42     51.45 o
   5   7   4       91.78      108.88     12.56 o
   7   7   4     1315.20     1274.20     35.89 o
   9   7   4      236.05      266.81     13.76 o
  11   7   4       24.31       25.13      7.18 o
 -10   8   4       94.55      110.50      9.09 o
  -8   8   4      563.75      516.21     16.90 o
  -6   8   4     1061.91     1042.21     25.37 o
  -4   8   4      611.15      640.63     40.98 o
  -2   8   4     1475.42     1326.96     29.87 o
   0   8   4     3798.27     3856.24     62.96 o
   2   8   4     1361.15     1416.39     30.40 o
   4   8   4     1135.67     1133.62     44.87 o
  10   8   4      134.66      147.16     10.17 o
 -11   9   4       16.35       31.15      7.19 o
  -9   9   4      356.88      353.62     14.36 o
  -7   9   4        9.32        6.58      6.58 o
  -5   9   4      123.47      145.97     11.96 o
  -3   9   4     1348.74     1298.73     40.68 o
  -1   9   4      212.19      203.33      7.46 o
   1   9   4      507.04      552.68     10.90 o
   3   9   4       74.33       80.07      4.82 o
 -10  10   4        9.25       10.17      8.38 o
  -8  10   4      107.24       91.53     11.96 o
  -6  10   4      754.15      764.52     31.11 o
  -4  10   4       73.19       74.18      9.57 o
  -2  10   4      422.23      365.36     10.47 o
   0  10   4      229.04      218.12      6.44 o
   2  10   4      715.84      723.89     15.56 o
   4  10   4      219.88      205.79     17.35 o
  -9  11   4        2.98       -6.58      6.58 o
  -7  11   4      590.42      552.75     26.92 o
  -5  11   4       58.95       56.83      8.97 o
  -3  11   4      269.71      273.98     15.55 o
  -1  11   4      451.02      429.49      9.61 o
   1  11   4      341.41      347.64      8.59 o
   3  11   4     2068.57     2104.88     49.48 o
  -8  12   4       55.47       62.21     11.96 o
  -6  12   4      128.97      129.22     13.16 o
  -4  12   4      386.81      367.90     19.14 o
  -2  12   4      570.15      536.10     23.63 o
   0  12   4      205.49      214.24      9.92 o
   2  12   4      536.94      499.67     18.84 o
   4  12   4      326.37      315.26     20.94 o
  -9  13   4       50.05       67.00     12.56 o
  -7  13   4       68.03       78.96     12.56 o
  -5  13   4       98.94       89.73     10.77 o
  -3  13   4      667.86      601.21     25.13 o
  -1  13   4      346.82      332.71     15.25 o
   1  13   4       26.99       36.27      7.18 o
   3  13   4      267.62      216.55     18.54 o
  -8  14   4      134.75      145.97     16.15 o
  -6  14   4      230.42      201.00     16.75 o
  -4  14   4       23.92       26.92      7.78 o
  -2  14   4        3.20        4.73      4.60 o
   0  14   4      104.21      105.17      7.90 o
   2  14   4      107.67      117.25     14.36 o
   4  14   4        6.34        2.39      8.38 o
  -7  15   4       79.14       79.56     13.16 o
  -5  15   4       61.14       63.41     10.77 o
  -3  15   4      147.33      104.09     11.96 o
  -1  15   4      316.07      311.71     13.03 o
   1  15   4        2.29        1.79      7.78 o
   3  15   4       62.18       68.80     12.56 o
  -6  16   4        1.57        9.57      8.38 o
  -4  16   4       84.50      105.29     12.56 o
  -2  16   4      229.12      245.48     37.39 o
   0  16   4       43.20       58.03     11.37 o
   2  16   4       84.12       87.34     13.76 o
   4  16   4       53.92       67.00     13.16 o
  -5  17   4       55.64       58.03     11.37 o
  -3  17   4       54.77       44.87     10.17 o
  -1  17   4        7.02        1.27      5.17 o
   1  17   4       19.63       11.37      8.97 o
   3  17   4       10.64        5.38     10.77 o
  -4  18   4       80.61       67.60     11.96 o
  -2  18   4        7.27        1.79      7.18 o
   0  18   4       10.30        5.38      9.57 o
   2  18   4       11.95       10.77     10.77 o
  -3  19   4       13.08        2.39      8.38 o
   1  19   4       45.96       49.05     13.76 o
 -11   1   5       79.35       88.82      7.12 o
  -9   1   5      397.76      387.14      9.02 o
  -7   1   5     1140.25     1115.53     17.59 o
  -5   1   5      462.17      461.57      8.79 o
  -3   1   5      217.95      243.89      6.44 o
  -1   1   5     3943.75     3855.87     62.77 o
   1   1   5     4668.14     4623.57     62.53 o
   3   1   5      925.49      998.94     16.46 o
   5   1   5     1918.80     1834.27     30.83 o
   7   1   5      428.65      455.59     14.38 o
   9   1   5      131.98      132.45      8.66 o
  11   1   5        2.01        2.44      4.85 o
 -12   2   5       35.15       35.14      6.59 o
 -10   2   5       73.07       61.25      5.45 o
  -8   2   5       51.25       49.44      4.13 o
  -6   2   5      253.49      241.12      7.60 o
  -4   2   5     2685.16     2637.57     40.37 o
  -2   2   5     3691.10     3675.52     47.18 o
   0   2   5     1261.39     1224.08     17.84 o
   2   2   5     2413.45     2400.14     34.25 o
   4   2   5      224.90      246.10      6.75 o
   6   2   5     1824.63     1785.38     28.20 o
   8   2   5      237.75      264.42     11.00 o
  10   2   5      122.23      130.08      9.09 o
  12   2   5       57.08       66.13      9.57 o
 -11   3   5       64.29       56.92      6.89 o
  -9   3   5      460.21      438.16     10.50 o
  -7   3   5      853.31      873.77     16.53 o
  -5   3   5     1075.07     1115.53     15.73 o
  -3   3   5     3903.36     3942.52     55.63 o
  -1   3   5     2942.57     2952.43     31.37 o
   1   3   5      696.38      722.95     11.67 o
   3   3   5     2493.27     2535.78     35.75 o
   5   3   5     1296.36     1292.56     21.34 o
   7   3   5       93.29       81.66      5.92 o
   9   3   5      658.74      692.15     19.67 o
  11   3   5      266.62      295.40     13.88 o
 -12   4   5       31.96       27.97      6.89 o
 -10   4   5      172.35      184.85     10.47 o
  -8   4   5      494.31      488.42     16.45 o
  -6   4   5      944.44      886.30     21.98 o
  -4   4   5      700.16      733.32     17.55 o
  -2   4   5     3408.52     3368.44     66.52 o
   0   4   5     3434.08     3439.35     46.74 o
   2   4   5     9916.82    10587.11    138.71 o
   4   4   5     3206.41     3290.10     45.97 o
   6   4   5      313.39      329.43      9.53 o
   8   4   5       29.68       31.08      4.85 o
  10   4   5      171.44      172.21     20.64 o
  12   4   5       66.96       66.18     11.07 o
 -11   5   5      188.34      165.21     10.63 o
  -9   5   5      107.73      100.46     18.54 o
  -7   5   5      839.84      794.05     21.14 o
  -5   5   5     1495.63     1484.22     31.72 o
  -3   5   5      327.89      331.63     26.62 o
  -1   5   5     2214.66     2220.77     37.13 o
   1   5   5      897.24      874.17     16.18 o
   3   5   5      759.16      761.41     12.93 o
   5   5   5      301.86      332.66      8.88 o
   7   5   5     1383.44     1381.03     29.82 o
   9   5   5      149.12      161.52     12.56 o
  11   5   5      105.43      118.45     11.96 o
 -12   6   5       46.78       31.71      8.97 o
 -10   6   5       39.25       35.77      6.30 o
  -8   6   5       11.25        3.25      4.43 o
  -6   6   5      172.83      144.39      8.24 o
  -4   6   5      737.36      727.44     18.19 o
  -2   6   5      290.76      295.59      7.99 o
   0   6   5        8.38       11.71      1.50 o
   2   6   5     1853.23     2000.08     28.17 o
   4   6   5      826.24      817.23     13.73 o
   6   6   5      478.98      490.54     17.95 o
   8   6   5      500.91      529.42     20.94 o
  10   6   5      161.24      150.75     12.56 o
 -11   7   5       20.31       13.16     10.17 o
  -9   7   5        3.53       -0.30      4.65 o
  -7   7   5       56.18       38.29      5.70 o
  -5   7   5      211.43      212.87      9.93 o
  -3   7   5      118.11      125.69     16.15 o
  -1   7   5     1070.76     1045.64     19.12 o
   1   7   5     1346.10     1385.15     24.57 o
   3   7   5      120.82      137.10      7.90 o
   5   7   5      726.54      706.39     22.80 o
   7   7   5      865.30      809.39     25.13 o
   9   7   5       23.14       11.96      5.38 o
  11   7   5       68.56       77.17      9.57 o
 -10   8   5       14.44       21.54      6.12 o
  -8   8   5       50.22       33.50      6.12 o
  -6   8   5      146.95      120.28      9.27 o
  -4   8   5       16.74        8.67      3.81 o
  -2   8   5      712.70      774.12     15.40 o
   0   8   5       61.62       68.05      4.14 o
   2   8   5      444.13      469.47     12.39 o
   4   8   5      102.98       95.15      7.75 o
 -11   9   5      152.64      161.57     11.40 o
  -9   9   5      105.73      119.98      9.09 o
  -7   9   5      311.53      284.15     17.35 o
  -5   9   5      461.11      440.29     20.94 o
  -3   9   5      816.36      809.39     28.12 o
  -1   9   5      666.31      689.75     11.89 o
   1   9   5      107.29      119.16      8.08 o
   3   9   5       36.15       55.63      9.57 o
 -10  10   5       71.53       81.96     13.16 o
  -8  10   5       60.75       53.24     10.17 o
  -6  10   5       48.79       76.57     10.17 o
  -4  10   5      952.43      896.73     32.30 o
  -2  10   5     1288.95     1296.64     31.19 o
   0  10   5      147.05      164.21      7.54 o
   2  10   5      642.48      607.15     16.22 o
  -9  11   5       10.59        7.78      7.78 o
  -7  11   5      162.78      153.14     14.36 o
  -5  11   5       94.64       83.15     10.77 o
  -3  11   5      168.20      172.88     11.96 o
  -1  11   5      143.37      147.76     10.17 o
   1  11   5       84.18       84.07      5.17 o
  -8  12   5      239.80      242.28     17.95 o
  -6  12   5      365.88      320.05     19.74 o
  -4  12   5      488.19      490.54     22.73 o
  -2  12   5     1291.39     1341.20     41.88 o
   0  12   5      430.61      367.90     16.15 o
  -9  13   5       88.54      102.89     14.36 o
  -7  13   5      237.99      285.95     20.34 o
  -5  13   5       42.60       42.47      8.97 o
  -3  13   5       21.18       34.70      7.78 o
  -1  13   5      685.31      767.51     27.52 o
  -8  14   5       18.65       19.14      9.57 o
  -6  14   5       71.15       95.71     13.16 o
  -4  14   5       83.58       74.78     10.17 o
  -2  14   5      121.15      107.08     10.77 o
   0  14   5       19.27       18.54      5.98 o
  -7  15   5       38.35       36.49     11.37 o
  -5  15   5      109.97      113.66     13.16 o
  -3  15   5       25.34        7.78      7.18 o
  -1  15   5       27.63       26.92      7.78 o
  -6  16   5       59.20       62.21     11.96 o
  -4  16   5       15.41       28.12      8.97 o
  -2  16   5       26.23       16.15      7.78 o
  -5  17   5        4.80        4.79      8.38 o
  -3  17   5        9.24        8.38      7.78 o
  -4  18   5      132.75      108.28     13.76 o
 -12   0   6       69.35       69.99      8.38 o
 -10   0   6      192.35      193.40      9.45 o
  -8   0   6      381.25      374.59     13.16 o
  -6   0   6      158.04      160.53      8.00 o
  -4   0   6      280.35      309.88     13.76 o
  -2   0   6     9840.98    10070.49    186.78 o
   0   0   6     1500.81     1543.19     37.69 o
   2   0   6     4976.90     5006.00     96.99 o
   4   0   6     2224.12     2370.33     49.85 o
   6   0   6      851.65      860.24     29.91 o
   8   0   6      233.44      209.97     14.36 o
  10   0   6       51.34       61.02     10.17 o
  12   0   6      118.03      120.84     14.96 o
 -11   1   6       56.18       91.56      5.44 o
  -9   1   6     1031.49     1016.65     26.57 o
  -7   1   6     3465.90     3411.14     53.00 o
  -5   1   6     1110.62     1129.17     20.22 o
  -3   1   6    16155.24    16807.94    236.99 o
  -1   1   6     6879.63     7064.22     94.04 o
   1   1   6      638.56      608.56     10.95 o
   3   1   6     1371.88     1357.83     21.84 o
   5   1   6     1382.94     1442.17     23.93 o
   7   1   6       45.67       39.85      5.27 o
   9   1   6      765.80      799.90     26.62 o
  11   1   6       86.92      116.76      9.73 o
 -12   2   6      228.75      237.34      8.64 o
 -10   2   6      227.11      256.41      9.53 o
  -8   2   6      741.63      755.99     15.35 o
  -6   2   6     1828.47     1761.99     28.81 o
  -4   2   6     4345.22     4184.33     61.54 o
  -2   2   6     3585.52     3612.44     43.49 o
   0   2   6     3616.06     3691.87     49.59 o
   2   2   6      491.93      538.39     10.71 o
   4   2   6      628.01      646.97     12.95 o
   6   2   6     2109.60     2116.16     42.93 o
   8   2   6       55.29       48.57      5.92 o
  10   2   6      150.89      154.48      9.93 o
  12   2   6       42.94       40.95      7.82 o
 -11   3   6       22.93       36.76      6.46 o
  -9   3   6      122.43      111.62      5.41 o
  -7   3   6      484.48      483.29     11.44 o
  -5   3   6        2.40        6.28      2.17 o
  -3   3   6     1778.81     1903.79     25.25 o
  -1   3   6     3270.66     3182.91     34.13 o
   1   3   6     8841.61     8695.79    115.28 o
   3   3   6      248.38      262.42      6.90 o
   5   3   6     3222.67     3235.50     46.33 o
   7   3   6      325.54      312.20     11.63 o
   9   3   6       42.07       41.63      6.28 o
  11   3   6       75.66       87.80      8.85 o
 -12   4   6       54.51       42.50      7.04 o
 -10   4   6      118.92      121.40      8.60 o
  -8   4   6       52.30       42.17      5.70 o
  -6   4   6     1325.78     1360.54     43.67 o
  -4   4   6     2266.13     2310.77     45.89 o
  -2   4   6      768.33      803.77     19.12 o
   0   4   6     2020.45     2016.66     22.16 o
   2   4   6     3716.78     3928.81     53.61 o
   4   4   6      138.89      176.44      6.04 o
   6   4   6      507.60      496.87     24.83 o
   8   4   6      274.99      262.57     11.20 o
  10   4   6       31.08       40.08      6.55 o
 -11   5   6        0.80       12.26      5.92 o
  -9   5   6       94.57       92.82     15.85 o
  -7   5   6      139.52      130.93      8.24 o
  -5   5   6       15.95        9.38      4.00 o
  -3   5   6      159.79      167.26     13.46 o
  -1   5   6       68.38       90.65      3.89 o
   1   5   6     3259.53     3435.99     46.72 o
   3   5   6     2346.86     2447.28     34.88 o
   5   5   6       24.61       27.88      3.42 o
   7   5   6      489.15      477.98     14.59 o
   9   5   6      132.47      126.22     11.37 o
  11   5   6       54.16       49.65      9.57 o
 -12   6   6        1.47        9.57      8.38 o
 -10   6   6       29.51       31.60      6.30 o
  -8   6   6      624.02      616.09     33.80 o
  -6   6   6      481.84      483.36     15.23 o
  -4   6   6     1476.92     1449.48     43.67 o
  -2   6   6     6339.21     6250.59     94.66 o
   0   6   6     4401.54     4397.64     58.85 o
   2   6   6      676.75      671.20     14.81 o
   4   6   6     2582.66     2477.73     43.38 o
   6   6   6       41.70       35.29      5.98 o
   8   6   6       69.05       72.98      8.38 o
  10   6   6      151.17      192.63     13.76 o
 -11   7   6      177.05      179.23     13.16 o
  -9   7   6      218.18      250.79     23.33 o
  -7   7   6       63.51       51.83      6.35 o
  -5   7   6     2199.47     2131.36     60.42 o
  -3   7   6      353.75      388.09     11.82 o
  -1   7   6      510.43      476.50     10.92 o
   1   7   6     1185.05     1153.25     17.83 o
   3   7   6      129.95      135.34      8.48 o
   5   7   6      482.79      404.40     22.73 o
   7   7   6      630.78      624.54     20.94 o
   9   7   6        8.91        7.78      5.38 o
  11   7   6        8.50       11.37      6.58 o
 -10   8   6       36.23       26.87      6.55 o
  -8   8   6      271.77      272.42     13.76 o
  -6   8   6      505.41      473.57     15.86 o
  -4   8   6        8.78       15.18      4.79 o
  -2   8   6      979.82      934.53     23.43 o
   0   8   6       14.70       18.65      2.52 o
   2   8   6       50.56       42.04      2.93 o
   4   8   6      187.34      166.90     13.16 o
 -11   9   6       58.75       47.26     11.37 o
  -9   9   6       11.09        5.81      5.27 o
  -7   9   6      232.28      223.14     16.15 o
  -5   9   6      871.93      856.65     32.30 o
  -3   9   6      486.94      515.07     20.94 o
  -1   9   6      180.42      174.23      8.41 o
   1   9   6     4982.76     4811.49     78.62 o
   3   9   6      428.28      455.84     21.54 o
 -10  10   6       56.74       28.71     10.17 o
  -8  10   6      229.63      169.89     15.55 o
  -6  10   6      624.67      598.22     26.32 o
  -4  10   6      256.60      247.06     14.96 o
  -2  10   6     1227.61     1233.53     38.29 o
   0  10   6      344.07      339.19     14.36 o
   2  10   6      303.56      286.55     14.96 o
   4  10   6      263.12      286.55     17.95 o
  -9  11   6       22.06       21.54      8.97 o
  -7  11   6        4.38        1.20      5.98 o
  -5  11   6       85.42      102.89     11.37 o
  -3  11   6       32.79       34.70      7.18 o
  -1  11   6      416.30      397.22     17.35 o
   1  11   6      587.54      582.66     19.74 o
   3  11   6      106.78      107.68     10.17 o
  -8  12   6       52.85       33.50     10.17 o
  -6  12   6       53.21       44.87      9.57 o
  -4  12   6      311.56      330.22     18.54 o
  -2  12   6       23.98       19.14      6.58 o
   0  12   6       29.98       29.31      5.38 o
  -7  13   6      113.90      139.38     14.36 o
  -5  13   6      151.94      175.88     14.36 o
  -3  13   6        5.47        1.20      5.38 o
  -1  13   6      431.49      443.28     19.74 o
  -8  14   6       65.07       83.75     13.76 o
  -6  14   6      131.34      132.80     13.76 o
  -4  14   6       24.84       32.90      8.38 o
  -2  14   6      438.13      402.60     19.74 o
  -7  15   6       35.21       39.48     11.37 o
  -5  15   6        3.43        5.38      7.78 o
  -3  15   6      233.74      203.99     14.96 o
  -6  16   6        1.58       -5.38      7.18 o
  -4  16   6        5.98        9.57      7.78 o
  -2  16   6        6.02       13.16      7.18 o
  -5  17   6        9.23        2.39      7.78 o
  -3  17   6       13.24        7.78      7.78 o
  -4  18   6        2.80        4.79      8.38 o
 -11   1   7       81.08       93.24      5.69 o
  -9   1   7       71.97       76.82      5.09 o
  -7   1   7     3454.69     3289.84     52.08 o
  -5   1   7      407.29      384.32     11.20 o
  -3   1   7      447.28      396.05     11.58 o
  -1   1   7     2013.92     2040.20     34.27 o
   1   1   7     1696.13     1561.68     24.05 o
   3   1   7     1944.51     1913.33     28.80 o
   5   1   7      443.92      487.24     11.43 o
   7   1   7      116.70      122.63      7.82 o
   9   1   7       24.79       28.80      5.98 o
  11   1   7       28.21       14.98      5.88 o
 -12   2   7       35.26       38.81      6.30 o
 -10   2   7       55.24       63.87      4.76 o
  -8   2   7      793.62      765.17     15.89 o
  -6   2   7     1730.39     1671.31     28.09 o
  -4   2   7     2473.82     2486.95     38.86 o
  -2   2   7     2335.18     2203.89     31.76 o
   0   2   7     2808.00     2740.28     38.83 o
   2   2   7     1914.41     1917.30     28.48 o
   4   2   7      327.39      321.80      8.47 o
   6   2   7       49.39       49.81      5.38 o
   8   2   7        5.96        8.86      4.43 o
  10   2   7        5.76        6.93     10.17 o
 -11   3   7      111.15      129.75     11.67 o
  -9   3   7       31.98       34.99      5.01 o
  -7   3   7     1449.32     1400.95     24.50 o
  -5   3   7       91.87       70.43      3.97 o
  -3   3   7      107.48      124.03      3.56 o
  -1   3   7     3860.02     3933.83     53.93 o
   1   3   7     1064.26      952.10     19.15 o
   3   3   7      195.46      187.75      6.03 o
   5   3   7       65.98       63.12      4.62 o
   7   3   7      271.72      274.96     11.42 o
   9   3   7      136.93      135.71     14.06 o
  11   3   7       59.36       57.43      7.75 o
 -12   4   7        4.55       14.96      7.78 o
 -10   4   7      304.69      290.11     13.28 o
  -8   4   7      332.86      327.08     13.09 o
  -6   4   7       29.60       40.85      7.18 o
  -4   4   7      879.02      914.60     16.28 o
  -2   4   7     2025.13     2002.39     31.83 o
   0   4   7     3701.69     3728.84     44.06 o
   2   4   7     1071.00     1070.76     17.80 o
   4   4   7     1110.26     1059.83     18.31 o
   6   4   7       45.24       40.96      6.88 o
   8   4   7       97.46       90.59      7.39 o
  10   4   7       49.58       47.44      6.97 o
 -11   5   7        6.11        3.73      5.45 o
  -9   5   7      546.28      548.33     17.94 o
  -7   5   7      218.36      216.90     13.16 o
  -5   5   7     1581.35     1661.36     35.53 o
  -3   5   7      393.48      373.57     15.86 o
  -1   5   7      671.68      686.84     11.75 o
   1   5   7      837.55      815.33     17.33 o
   3   5   7       12.68       23.13      3.37 o
   5   5   7       57.91       64.72      4.74 o
   7   5   7      276.34      280.10     11.16 o
   9   5   7        2.25        9.57      5.98 o
  11   5   7        2.45        4.79      7.18 o
 -10   6   7      147.36      135.55      9.88 o
  -8   6   7      154.16      156.77      9.51 o
  -6   6   7      719.15      686.09     19.67 o
  -4   6   7     1341.21     1239.45     60.72 o
  -2   6   7     1682.00     1673.54     29.58 o
   0   6   7     1198.95     1205.74     18.99 o
   2   6   7      335.91      341.13      9.85 o
   4   6   7      281.52      287.01      8.03 o
   6   6   7      159.04      172.88     10.17 o
   8   6   7        2.77        4.19      5.38 o
  10   6   7       41.73       55.63      8.97 o
 -11   7   7       94.56       99.45      9.70 o
  -9   7   7       15.74        5.84      5.27 o
  -7   7   7       34.96       23.75      6.28 o
  -5   7   7      250.65      256.26     10.97 o
  -3   7   7        7.10        0.41      2.63 o
  -1   7   7      143.02      149.08      7.93 o
   1   7   7     1882.37     1884.45     27.68 o
   3   7   7      717.45      750.34     23.08 o
   7   7   7      171.19      188.44     10.77 o
   9   7   7       97.55      105.88      9.57 o
 -10   8   7       67.49       60.86      8.00 o
  -8   8   7      296.43      303.02     15.55 o
  -6   8   7      320.50      314.96     14.36 o
  -4   8   7      624.87      630.34     20.34 o
  -2   8   7      204.88      202.92     14.96 o
   0   8   7      132.69      134.81      6.44 o
   2   8   7      353.21      365.48     14.09 o
   4   8   7       17.47        2.39      5.38 o
  -9   9   7      176.21      188.81     11.42 o
  -7   9   7       14.61       17.35      7.18 o
  -5   9   7     1196.97     1165.33     40.08 o
  -3   9   7      417.65      412.17     18.54 o
  -1   9   7       21.73       22.13      4.79 o
   1   9   7      751.43      692.54     16.51 o
   3   9   7      423.68      452.25     20.94 o
 -10  10   7       30.35       38.88     10.77 o
  -8  10   7       47.16       57.43     10.77 o
  -6  10   7      360.00      358.33     19.74 o
  -4  10   7      431.81      389.44     18.54 o
  -2  10   7      783.39      724.44     25.72 o
   0  10   7      756.43      734.01     23.93 o
   4  10   7      232.78      239.89     16.75 o
  -9  11   7       38.08       16.75      8.97 o
  -7  11   7      105.76      124.43     13.76 o
  -5  11   7       60.20       57.43      8.97 o
  -3  11   7      193.24      201.60     13.16 o
  -1  11   7      254.53      244.67     13.16 o
  -8  12   7      160.49      136.99     14.96 o
  -6  12   7        0.29       -3.59      5.98 o
  -4  12   7       51.18       57.43      8.97 o
  -2  12   7       93.33      125.63     10.77 o
  -7  13   7       44.59       41.28     10.17 o
  -5  13   7       27.72       26.32      8.38 o
  -3  13   7       89.53       90.33     10.77 o
  -1  13   7       90.93       82.55      8.97 o
  -8  14   7      112.81      105.88     14.36 o
  -6  14   7       80.30       72.38     11.37 o
  -4  14   7      104.99      110.07     11.96 o
  -2  14   7       17.54       25.13      7.18 o
  -7  15   7       51.75       52.04     11.96 o
  -5  15   7        3.27       -5.38      6.58 o
  -3  15   7        3.10       -1.20      6.58 o
  -6  16   7       18.71        1.79      7.78 o
  -4  16   7       37.93       43.07     10.17 o
  -5  17   7        0.16       -1.20      7.78 o
 -12   0   8       29.48       35.89      7.18 o
 -10   0   8      405.80      455.24     19.74 o
  -8   0   8      385.01      406.19     17.95 o
  -6   0   8     1822.63     1800.64     51.45 o
  -4   0   8     1387.64     1311.29     40.08 o
  -2   0   8      846.75      764.86     19.83 o
   0   0   8     9053.16     8723.43    342.18 o
   2   0   8       95.54       88.47      6.58 o
   4   0   8     5824.83     5491.53    107.68 o
   6   0   8     2003.22     1770.13     54.44 o
   8   0   8      203.43      163.31     13.76 o
  10   0   8      222.09      190.83     16.15 o
 -11   1   8      155.22      154.68      8.18 o
  -9   1   8       19.01       11.08      3.42 o
  -7   1   8      780.29      768.17     21.56 o
  -5   1   8     2023.55     1939.38     39.11 o
  -3   1   8     1089.44     1002.81     23.92 o
  -1   1   8      315.67      365.62      8.50 o
   1   1   8      498.55      484.09     10.25 o
   3   1   8      645.49      645.83     13.06 o
   5   1   8     1548.06     1440.50     31.93 o
   7   1   8       53.14       35.98      5.50 o
   9   1   8      258.64      243.18     12.27 o
  11   1   8        2.04       -0.50      5.98 o
 -12   2   8       17.48       25.13      8.38 o
 -10   2   8      164.12      155.46      8.30 o
  -8   2   8      150.35      145.95      7.48 o
  -6   2   8      525.37      503.95     11.96 o
  -4   2   8      198.65      206.46      6.94 o
  -2   2   8      959.05      995.18     17.17 o
   0   2   8      587.91      581.82     11.43 o
   2   2   8      654.51      642.43     12.65 o
   4   2   8      355.42      341.98      9.17 o
   6   2   8      347.88      334.53     12.47 o
   8   2   8      184.71      169.61      9.93 o
  10   2   8        7.52       11.00      8.67 o
 -11   3   8      109.15      122.75      9.19 o
  -9   3   8      341.68      378.51      9.76 o
  -7   3   8      515.58      521.06     11.95 o
  -5   3   8     2137.25     2081.30     34.06 o
  -3   3   8     2567.83     2518.92     35.86 o
  -1   3   8      184.41      207.22      5.72 o
   1   3   8     4789.16     4643.84     64.06 o
   3   3   8     2931.44     2776.60     40.98 o
   5   3   8        8.68       11.07      3.81 o
   7   3   8      989.13      963.75     24.52 o
   9   3   8      168.88      169.58     12.26 o
  11   3   8        9.59       -0.72     13.46 o
 -10   4   8      174.06      187.67     28.42 o
  -8   4   8       64.96       44.44      6.28 o
  -6   4   8        9.23        9.26      2.61 o
  -4   4   8      621.81      675.18     12.98 o
  -2   4   8      319.82      297.24      4.95 o
   0   4   8      336.13      366.74      6.60 o
   2   4   8       42.67       32.01      3.03 o
   4   4   8     1174.19     1142.23     21.64 o
   6   4   8       58.61       55.74      5.70 o
   8   4   8       56.84       65.86      6.73 o
  10   4   8       44.71       36.83      6.73 o
 -11   5   8       64.84       81.29      8.67 o
  -9   5   8       11.36        7.48      5.08 o
  -7   5   8      554.52      593.95     17.97 o
  -5   5   8     1353.12     1276.23     29.40 o
  -3   5   8      104.54      116.54      8.35 o
  -1   5   8     1776.34     1683.99     25.52 o
   1   5   8     1269.53     1298.87     17.16 o
   3   5   8     2062.47     2071.96     33.76 o
   5   5   8      714.19      725.21     18.13 o
   7   5   8       50.53       63.38      6.12 o
   9   5   8      242.38      239.89     15.55 o
  11   5   8       91.31       95.71     11.96 o
 -10   6   8       64.29       95.59      9.87 o
  -8   6   8      323.43      319.74     13.74 o
  -6   6   8      163.74      182.03      9.88 o
  -4   6   8     1460.99     1388.81     31.29 o
  -2   6   8      302.56      301.88      9.12 o
   0   6   8      582.91      576.32     12.45 o
   2   6   8      850.04      802.16     17.80 o
   4   6   8      562.99      541.52     12.27 o
   6   6   8      179.89      165.71     10.77 o
   8   6   8      145.41      138.19     11.37 o
  10   6   8       60.17       74.18     10.17 o
 -11   7   8       65.59      110.07     13.76 o
  -9   7   8      228.12      224.81     12.27 o
  -7   7   8      266.11      242.42     14.66 o
  -5   7   8      595.07      626.80     34.40 o
  -3   7   8      324.02      316.34     11.49 o
  -1   7   8      788.38      781.83     16.39 o
   1   7   8      766.97      803.62     19.65 o
   3   7   8      124.74      116.05     11.37 o
   7   7   8      172.33      196.22     10.77 o
   9   7   8       91.89      111.87      9.57 o
 -10   8   8        6.84       -0.48      8.97 o
  -8   8   8      579.11      626.85     20.30 o
  -6   8   8      351.77      339.17     13.52 o
  -4   8   8       51.37       61.64      6.30 o
  -2   8   8     3170.55     3152.61     84.35 o
   0   8   8      799.26      781.27     24.53 o
   2   8   8      919.95      918.26     34.10 o
   4   8   8       82.96       93.32     11.37 o
  -9   9   8       42.14       56.55      8.04 o
  -7   9   8       11.20       23.33      8.38 o
  -5   9   8      804.18      793.24     31.11 o
  -3   9   8       43.24       33.50      7.18 o
  -1   9   8      222.62      241.08     12.56 o
   3   9   8       36.98       41.28      7.78 o
  -8  10   8        8.98       16.15      8.38 o
  -6  10   8      101.10       83.75     10.77 o
  -4  10   8      744.41      756.15     29.31 o
  -2  10   8      398.67      378.67     17.95 o
   0  10   8      492.83      511.48     18.54 o
  -9  11   8       52.98       52.64     11.96 o
  -7  11   8       35.21       40.68      9.57 o
  -5  11   8       33.10       36.49      8.38 o
  -3  11   8       58.42       57.43      8.38 o
  -1  11   8      491.40      484.56     19.74 o
  -8  12   8        3.29        0.00      7.18 o
  -6  12   8       26.50       28.12      8.38 o
  -4  12   8        3.72        6.58      6.58 o
  -2  12   8      218.26      195.62     13.16 o
  -7  13   8       24.17       30.51      9.57 o
  -5  13   8      229.05      214.16     16.15 o
  -3  13   8      509.87      518.06     23.33 o
  -6  14   8       40.96       29.91     10.17 o
  -4  14   8       37.99       42.47      8.97 o
  -7  15   8       31.58       12.56      9.57 o
  -5  15   8       75.98       70.59     10.77 o
  -3  15   8      126.41      138.19     12.56 o
  -6  16   8       81.46       77.17     12.56 o
  -4  16   8        7.91        6.58      7.18 o
  -5  17   8       16.94       13.76      9.57 o
 -11   1   9       27.67       36.13      5.02 o
  -9   1   9      173.79      172.66      8.33 o
  -7   1   9      269.83      295.77     10.97 o
  -5   1   9     1788.06     1763.90     36.77 o
  -3   1   9     1497.07     1477.46     23.44 o
  -1   1   9     2541.05     2494.89     37.82 o
   1   1   9      900.24      877.53     16.09 o
   3   1   9       20.15       17.43      3.80 o
   5   1   9      256.70      243.76     14.36 o
   7   1   9      150.92      143.75     12.26 o
   9   1   9       14.59       10.77      5.50 o
  11   1   9        6.44        7.18      5.92 o
 -10   2   9      247.22      241.36      9.18 o
  -8   2   9        5.01        9.60      3.25 o
  -6   2   9     1012.73     1017.37     19.22 o
  -4   2   9     1842.59     1881.73     37.77 o
  -2   2   9      461.85      433.57     13.21 o
   0   2   9     3923.50     3827.16     53.89 o
   2   2   9      834.77      881.76     19.36 o
   4   2   9      185.26      168.88      7.71 o
   6   2   9      839.05      753.68     20.94 o
   8   2   9       23.09       19.43      5.17 o
  10   2   9        0.01       -4.36      5.38 o
 -11   3   9      202.00      231.79     13.76 o
  -9   3   9       72.84       79.95      7.38 o
  -7   3   9      165.25      153.62      6.16 o
  -5   3   9     1226.14     1212.70     22.45 o
  -3   3   9      454.88      431.36     10.79 o
  -1   3   9      537.43      525.70     10.66 o
   1   3   9      222.15      196.21      6.48 o
   3   3   9      417.97      432.65     10.51 o
   5   3   9      316.89      321.63     18.54 o
   7   3   9      111.97       90.68     10.47 o
   9   3   9       44.65       50.50      6.97 o
 -10   4   9      145.53      158.98     17.05 o
  -8   4   9      180.95      180.11     10.58 o
  -6   4   9      176.76      154.45      5.33 o
  -4   4   9      646.70      637.35     12.69 o
  -2   4   9      403.64      397.23      8.10 o
   0   4   9      769.35      710.70     15.37 o
   2   4   9      275.12      264.10      7.63 o
   4   4   9      127.59      137.78      6.79 o
   6   4   9        5.45        3.89      3.81 o
   8   4   9       34.75       29.64      5.92 o
  10   4   9       50.22       57.96      7.75 o
 -11   5   9      120.67      133.40     13.76 o
  -9   5   9      277.05      272.56     13.09 o
  -7   5   9        9.04        5.38      4.65 o
  -5   5   9       92.83       93.74      7.15 o
  -3   5   9      669.47      675.83     15.59 o
  -1   5   9      759.88      762.95     16.19 o
   1   5   9      411.16      412.81      8.94 o
   3   5   9      530.44      529.19     12.62 o
   5   5   9      866.10      790.69     20.01 o
   7   5   9       96.01      104.92      7.58 o
   9   5   9       30.19       24.96      6.88 o
 -10   6   9       62.79       77.91      8.43 o
  -8   6   9       14.25       14.36      5.27 o
  -6   6   9      722.76      673.22     23.03 o
  -4   6   9       48.94       66.14      6.30 o
  -2   6   9      838.25      818.36     17.66 o
   0   6   9       45.08       51.51      4.38 o
   2   6   9      276.73      294.76     11.58 o
   4   6   9      145.15      151.88      6.51 o
   6   6   9       27.73       20.34      5.98 o
   8   6   9      146.86      146.56     11.96 o
  10   6   9       27.73       46.66      8.97 o
  -9   7   9       54.56       53.78      7.58 o
  -7   7   9       45.34       43.08      6.35 o
  -5   7   9      413.90      411.85     14.73 o
  -3   7   9      767.47      775.04     20.43 o
  -1   7   9      191.65      202.92     19.14 o
   1   7   9      278.70      276.96     17.05 o
   3   7   9      416.51      461.82     23.33 o
   9   7   9       67.89       68.80      8.38 o
 -10   8   9        1.17        2.79      5.61 o
  -8   8   9       58.08       70.18      8.04 o
  -6   8   9        5.14       14.14      9.27 o
  -4   8   9       41.49       27.32      5.27 o
  -2   8   9      663.47      644.28     23.33 o
   0   8   9      260.94      232.71     11.37 o
   4   8   9      318.84      284.75     19.14 o
  -9   9   9       13.72       14.42      5.88 o
  -7   9   9       32.17       19.74      7.78 o
  -5   9   9      164.68      188.44     14.36 o
  -3   9   9     1962.19     1940.62     56.83 o
  -1   9   9      611.02      654.45     22.73 o
  -8  10   9        5.54        8.38      7.18 o
  -6  10   9       99.37      118.45     12.56 o
  -4  10   9      348.28      311.67     17.35 o
  -2  10   9     1721.43     1758.16     51.45 o
  -7  11   9      103.25       85.55     11.96 o
  -5  11   9       77.16       69.39     10.17 o
  -3  11   9      543.64      587.45     24.53 o
  -1  11   9      671.72      681.97     24.53 o
  -8  12   9      209.00      220.74     18.54 o
  -6  12   9       51.60       54.44     10.17 o
  -4  12   9      599.99      565.32     25.13 o
  -2  12   9      110.79      126.82     10.77 o
  -7  13   9       19.63       23.93      8.97 o
  -5  13   9      176.93      191.43     15.55 o
  -3  13   9      559.61      540.19     23.93 o
  -6  14   9       17.08       16.15      8.97 o
  -4  14   9      117.17      113.06     12.56 o
  -5  15   9       23.85        7.18      8.38 o
 -10   0  10       59.35       48.46      7.78 o
  -8   0  10      966.64      964.93     32.30 o
  -6   0  10       45.26       38.88      7.18 o
  -4   0  10      560.00      538.40     22.73 o
  -2   0  10     2551.39     2674.15     55.95 o
   0   0  10     2031.69     1946.12     43.95 o
   2   0  10     2249.80     2288.32     48.68 o
   4   0  10      856.83      803.41     29.91 o
   6   0  10      227.21      212.37     14.96 o
   8   0  10       53.08       50.85     10.17 o
  10   0  10       64.62       52.64     11.37 o
 -11   1  10      186.53      193.91      9.03 o
  -9   1  10      166.23      179.05      8.76 o
  -7   1  10      170.46      142.05     12.86 o
  -5   1  10     1454.58     1536.70     32.54 o
  -3   1  10      775.54      776.47     14.46 o
  -1   1  10      747.16      759.94     14.75 o
   1   1  10     1245.75     1167.60     20.25 o
   3   1  10      720.43      680.44     14.53 o
   5   1  10      183.90      159.47      9.51 o
   7   1  10      600.46      533.61     17.77 o
   9   1  10       54.40       49.97      7.39 o
 -10   2  10        6.86        1.79      8.08 o
  -8   2  10      143.06      150.33      7.90 o
  -6   2  10      196.33      200.95      9.03 o
  -4   2  10      165.52      168.11      9.57 o
  -2   2  10      748.15      725.87     13.81 o
   0   2  10      634.23      584.07     12.48 o
   2   2  10      589.40      580.74     12.58 o
   4   2  10     2109.30     1961.65     41.02 o
   6   2  10       45.81       42.48      5.92 o
   8   2  10      151.30      179.71     10.78 o
  10   2  10       50.72       56.93      8.04 o
 -11   3  10       37.71       49.65      9.57 o
  -9   3  10      131.19      136.49      5.96 o
  -7   3  10       60.09       52.98      4.11 o
  -5   3  10     1041.33      992.09     22.55 o
  -3   3  10      139.13      123.18      6.07 o
  -1   3  10      283.50      318.79      9.36 o
   1   3  10     1128.29     1097.53     19.32 o
   3   3  10     1022.29      949.56     24.16 o
   5   3  10       61.22       55.16      5.88 o
   7   3  10      125.12      133.94      9.09 o
   9   3  10      113.45      125.77     10.77 o
 -10   4  10       87.39       86.08      9.27 o
  -8   4  10       48.64       60.05     16.15 o
  -6   4  10      111.81      101.62      4.74 o
  -4   4  10      273.60      256.73     10.69 o
  -2   4  10      334.53      329.70     10.70 o
   0   4  10      932.32      890.09     16.04 o
   2   4  10      206.37      174.02      7.64 o
   4   4  10      508.67      481.75     14.98 o
   6   4  10      474.04      410.76     14.36 o
   8   4  10      136.85      151.20     10.13 o
  10   4  10       39.51       44.28      7.75 o
  -9   5  10       51.19       50.95      7.19 o
  -7   5  10       90.17       77.53      7.61 o
  -5   5  10      353.45      304.32     12.43 o
  -3   5  10       13.00       11.49      4.17 o
  -1   5  10      333.59      313.55     12.93 o
   1   5  10      528.42      502.31     14.43 o
   3   5  10      150.79      147.01      7.37 o
   5   5  10      120.40      113.53      9.57 o
   7   5  10      106.88      117.76      8.18 o
   9   5  10       35.43       35.95      6.55 o
 -10   6  10       17.72       19.10      6.55 o
  -8   6  10       74.77       87.75     17.65 o
  -6   6  10      467.94      469.29     16.48 o
  -4   6  10      499.32      498.34     16.01 o
  -2   6  10       57.88       49.05      6.58 o
   0   6  10     3022.41     2870.85     78.96 o
   2   6  10      662.10      631.66     18.73 o
   4   6  10      269.42      270.72     10.05 o
   6   6  10      381.33      392.43     17.35 o
   8   6  10      154.51      147.16     12.56 o
  -9   7  10      103.56       94.22      9.31 o
  -7   7  10       77.80       99.40      8.46 o
  -5   7  10       60.08       70.72      6.89 o
  -3   7  10      859.04      831.74     22.13 o
  -1   7  10      431.15      419.67     13.20 o
   7   7  10        8.80       11.96      4.79 o
   9   7  10       70.09       72.38      8.38 o
 -10   8  10       19.69       31.11     10.77 o
  -8   8  10       88.85       82.86      9.57 o
  -6   8  10      331.28      307.07     15.55 o
  -4   8  10      204.12      191.96     10.31 o
  -2   8  10     1333.80     1310.10     40.68 o
  -9   9  10      167.10      152.55     11.20 o
  -7   9  10      199.04      203.39     16.15 o
  -5   9  10      195.58      176.47     13.76 o
  -3   9  10      933.95      943.39     32.90 o
  -1   9  10     1697.83     1654.67     49.05 o
  -8  10  10        8.72        2.39      7.18 o
  -6  10  10       63.09       51.45      9.57 o
  -4  10  10      313.18      340.98     17.95 o
  -2  10  10       81.78       92.13      8.97 o
  -7  11  10      115.21      116.65     13.76 o
  -5  11  10       74.29       70.59     10.17 o
  -3  11  10      416.78      366.11     18.54 o
  -8  12  10       13.38        5.38      8.38 o
  -6  12  10      107.15      111.27     12.56 o
  -4  12  10      324.83      348.16     19.14 o
  -7  13  10       67.57       78.96     12.56 o
  -5  13  10       54.90       70.59     10.77 o
  -6  14  10       82.55       68.80     11.96 o
  -4  14  10       62.14       67.00     10.77 o
  -5  15  10      100.01       93.32     12.56 o
  -9   1  11      133.03      131.19     11.67 o
  -7   1  11      254.83      268.20     10.73 o
  -5   1  11       14.99       24.78      4.85 o
  -3   1  11      634.47      630.27     20.55 o
  -1   1  11      571.93      580.16     12.60 o
   1   1  11      223.35      219.58      9.04 o
   3   1  11     2759.05     2635.85     52.45 o
   5   1  11      284.26      258.43     11.84 o
   7   1  11      104.56      104.65     12.26 o
   9   1  11      125.70      117.94      9.93 o
 -10   2  11       84.74       89.35      6.07 o
  -8   2  11      179.65      198.17     10.17 o
  -6   2  11      261.87      262.07     26.92 o
  -4   2  11      817.92      764.87     19.93 o
  -2   2  11      106.00      106.77      5.20 o
   0   2  11       37.98       42.35      3.89 o
   2   2  11     3080.69     2930.04     49.25 o
   4   2  11      131.75      126.51      8.24 o
   6   2  11       90.16       98.84      8.04 o
   8   2  11       46.73       44.81      9.27 o
  -9   3  11       35.30       31.11      8.38 o
  -7   3  11      150.17      132.29      7.07 o
  -5   3  11      973.17      899.96     21.69 o
  -3   3  11      277.60      309.44      9.64 o
  -1   3  11      944.86      963.20     17.78 o
   1   3  11      889.95      895.76     20.64 o
   3   3  11      408.98      420.84     12.24 o
   5   3  11      214.62      221.02     10.97 o
   7   3  11       11.56       13.45      5.27 o
   9   3  11       64.13       72.44      8.46 o
 -10   4  11       13.64        8.97      8.38 o
  -8   4  11       32.64       32.28      6.12 o
  -6   4  11      544.90      512.29     13.14 o
  -4   4  11      492.73      473.94     12.94 o
  -2   4  11       18.40       20.89      4.19 o
   0   4  11     2681.15     2592.24     43.10 o
   2   4  11     1174.33     1165.11     33.93 o
   4   4  11      930.73      947.82     23.59 o
   6   4  11      552.79      558.23     17.71 o
   8   4  11      343.04      358.66     15.21 o
  -9   5  11      178.40      209.10     18.54 o
  -7   5  11      252.82      250.33     12.25 o
  -5   5  11       48.63       42.78      6.58 o
  -3   5  11      400.02      422.94     22.13 o
  -1   5  11     1034.62     1018.09     21.84 o
   1   5  11      285.61      271.40     12.26 o
   3   5  11      859.71      826.05     24.56 o
   5   5  11      473.97      465.99     30.51 o
   7   5  11       11.30        5.04      5.02 o
   9   5  11       34.19       49.29      8.97 o
 -10   6  11       76.59       77.17     11.96 o
  -8   6  11       17.58       16.26      5.70 o
  -6   6  11      663.44      614.14     19.64 o
  -4   6  11      135.32      129.04      8.33 o
  -2   6  11      302.65      297.31     19.14 o
   0   6  11      658.45      666.41     26.92 o
   2   6  11      207.63      189.04     14.36 o
   4   6  11        4.82       11.68      4.49 o
   8   6  11       83.28       68.20      8.97 o
  -9   7  11       21.01       23.26      7.48 o
  -7   7  11       76.23       72.54     12.86 o
  -5   7  11      121.27      101.28      8.18 o
  -3   7  11      304.50      303.59     12.34 o
  -1   7  11     1042.02     1034.32     36.49 o
  -8   8  11        5.08       -1.07      5.02 o
  -6   8  11       65.33       81.08      8.00 o
  -4   8  11        5.00        0.12      3.98 o
  -2   8  11       60.56       77.17      8.38 o
  -9   9  11      156.90      152.55     16.15 o
  -7   9  11       49.43       41.85      7.39 o
  -5   9  11      304.98      281.16     17.35 o
  -3   9  11       36.36       28.12      6.58 o
  -8  10  11       15.31       13.76      8.38 o
  -6  10  11      121.27      132.21     13.16 o
  -4  10  11      113.03       89.13     10.77 o
  -2  10  11       84.24       75.38      8.38 o
  -7  11  11       43.07       28.71      9.57 o
  -5  11  11       40.32       46.66      9.57 o
  -3  11  11      100.27       88.54     10.17 o
  -6  12  11       49.54       45.46      9.57 o
  -4  12  11       17.05       29.91      7.78 o
  -7  13  11       57.91       58.03     11.96 o
  -5  13  11      158.22      174.68     14.96 o
  -6  14  11        0.56        0.60      7.78 o
 -10   0  12      203.14      212.97     13.76 o
  -8   0  12       96.11      104.69     10.17 o
  -6   0  12      671.39      617.36     25.13 o
  -4   0  12      369.56      407.39     19.74 o
  -2   0  12      738.88      680.59     44.57 o
   0   0  12      455.78      473.67     17.28 o
   2   0  12     4906.18     4798.90    126.22 o
   4   0  12      426.43      421.15     21.54 o
   6   0  12      596.78      628.73     28.71 o
   8   0  12      290.08      302.10     20.94 o
  -9   1  12      150.43      159.14      8.43 o
  -7   1  12      232.80      223.09     10.13 o
  -5   1  12       69.02       75.84      6.73 o
  -3   1  12      129.49      118.92      6.64 o
  -1   1  12      474.96      494.91     12.23 o
   1   1  12      639.46      644.84     16.14 o
   3   1  12      374.09      414.57     14.81 o
   5   1  12      197.19      195.00     10.78 o
   7   1  12      104.86       89.11      8.66 o
   9   1  12       40.41       44.73     11.37 o
 -10   2  12       50.86       52.83      9.27 o
  -8   2  12      148.67      152.28      8.05 o
  -6   2  12        8.46        6.58      4.31 o
  -4   2  12      421.75      405.72     13.79 o
  -2   2  12      117.23      132.05      7.10 o
   0   2  12       13.55        5.98      4.23 o
   2   2  12      498.44      503.87     27.22 o
   4   2  12      248.32      227.75     12.86 o
   6   2  12      147.38      146.62      9.70 o
   8   2  12      109.90      114.68      9.70 o
  -9   3  12       26.59       26.32      8.97 o
  -7   3  12      534.38      542.97     14.92 o
  -5   3  12      281.94      305.78     11.37 o
  -3   3  12      751.25      736.81     20.94 o
  -1   3  12     1471.79     1378.77     49.65 o
   1   3  12      439.65      420.04     12.00 o
   3   3  12      984.40      943.39     36.49 o
   5   3  12      442.98      508.52     16.67 o
   7   3  12        8.97        8.73      5.17 o
   9   3  12       74.60       64.12     13.76 o
 -10   4  12        7.85        4.79      7.78 o
  -8   4  12       24.42       29.31      8.97 o
  -6   4  12      209.20      223.46     19.74 o
  -4   4  12      313.27      309.70     10.15 o
  -2   4  12      742.90      702.31     18.35 o
   0   4  12      638.37      605.25     16.78 o
   2   4  12       79.28       76.22      6.46 o
   4   4  12      309.83      339.19     20.34 o
   6   4  12       68.51       70.12      7.39 o
   8   4  12       37.94       39.70      7.19 o
  -9   5  12       54.88       78.96     11.96 o
  -7   5  12      143.68      150.15     14.96 o
  -5   5  12      284.29      260.82     19.14 o
  -3   5  12       29.18       37.69      8.97 o
  -1   5  12       28.88       33.55      9.27 o
   1   5  12      105.84      105.90      9.87 o
   3   5  12       57.87       39.87      5.17 o
   5   5  12       79.57       79.56     11.37 o
   7   5  12       23.30       34.63      6.30 o
  -8   6  12       22.12       20.73      6.04 o
  -6   6  12      247.11      259.37     12.85 o
  -4   6  12       47.63       31.71      9.57 o
  -2   6  12       42.62       26.32      8.38 o
   0   6  12      476.37      403.20     21.54 o
   2   6  12       31.93       32.30      7.78 o
   4   6  12      461.31      463.45     14.36 o
   6   6  12      191.81      220.74     13.76 o
  -9   7  12      234.94      288.94     20.94 o
  -7   7  12       80.50       95.56      9.28 o
  -5   7  12       71.02       71.83     12.86 o
  -3   7  12      586.15      613.77     28.71 o
  -1   7  12       90.35       62.21     10.17 o
   1   7  12      355.84      363.12     19.74 o
  -8   8  12        4.79       14.36      6.35 o
  -6   8  12       90.32       99.62     11.37 o
  -4   8  12       47.12       61.29      7.04 o
  -7   9  12       39.38       53.59      7.75 o
  -5   9  12       44.24       40.68      8.97 o
  -3   9  12       22.28       22.13      6.58 o
  -8  10  12       27.79        9.57      8.38 o
  -6  10  12      140.07      164.51     14.96 o
  -4  10  12        5.02       11.37      5.98 o
  -7  11  12       26.03       20.34      9.57 o
  -5  11  12       96.28      101.70     11.96 o
  -6  12  12       19.10       17.95      8.38 o
  -5  13  12      186.85      195.62     16.15 o
  -9   1  13       49.66       43.35      5.61 o
  -7   1  13       44.42       45.07      5.88 o
  -5   1  13      574.46      570.76     29.61 o
  -3   1  13      189.94      181.87     11.07 o
  -1   1  13      135.31      137.16      8.88 o
   1   1  13       23.62        9.57      4.65 o
   3   1  13       16.85       14.06      5.08 o
   5   1  13       75.43       79.64      7.82 o
   7   1  13       39.16       43.36      8.08 o
  -8   2  13        8.49        9.73      4.43 o
  -6   2  13       17.03       23.11      4.74 o
  -4   2  13      239.72      221.76     10.35 o
  -2   2  13      220.17      202.83     10.20 o
   0   2  13      139.39      131.98     18.84 o
   2   2  13      233.98      226.28     11.63 o
   4   2  13      187.42      180.67     10.58 o
   6   2  13      192.33      208.61     11.96 o
   8   2  13       62.98       69.65      9.87 o
  -9   3  13      178.99      198.61     16.15 o
  -7   3  13      496.52      540.79     14.96 o
  -5   3  13        0.66       -0.80      3.53 o
  -3   3  13       14.54       22.21      5.98 o
  -1   3  13      588.73      586.85     17.53 o
   1   3  13        9.06        7.42      4.17 o
   3   3  13        6.68        2.51      4.43 o
   5   3  13      183.10      169.01     13.46 o
   7   3  13       49.14       38.84      6.97 o
  -8   4  13      248.92      270.99     19.14 o
  -6   4  13      372.20      349.96     20.94 o
  -4   4  13      178.45      164.36      7.69 o
  -2   4  13      146.58      137.61      7.86 o
   0   4  13       83.33       72.42     11.07 o
   2   4  13      152.17      156.95     12.26 o
   4   4  13      185.76      205.86     10.97 o
   6   4  13       25.04       31.06      8.38 o
   8   4  13       51.08       51.20      7.75 o
  -9   5  13      181.94      202.80     17.35 o
  -7   5  13      107.44      105.29     13.76 o
  -5   5  13       15.23       16.75      8.97 o
  -3   5  13      594.26      551.56     27.52 o
  -1   5  13        0.96        2.99      3.59 o
   1   5  13      306.67      308.50     18.54 o
   3   5  13      118.50      127.76     11.37 o
   5   5  13       11.70       12.54      5.02 o
   7   5  13       99.08      125.06      9.34 o
  -8   6  13       44.44       32.90     10.17 o
  -6   6  13       39.30       55.63     11.37 o
  -4   6  13       16.65       21.54      8.97 o
  -2   6  13      202.74      203.39     16.75 o
   0   6  13       42.92       38.88      8.97 o
   2   6  13        2.54        3.59      6.58 o
   4   6  13       42.58       47.27     11.67 o
   6   6  13       57.96       70.26      8.67 o
   8   6  13       52.91       58.03      9.57 o
  -7   7  13      268.11      294.32     21.54 o
  -5   7  13      164.36      186.05     16.75 o
  -3   7  13       30.81       27.52      9.57 o
  -1   7  13      345.67      328.42     20.34 o
   1   7  13      292.81      246.47     17.95 o
  -8   8  13       29.37       26.22      7.18 o
  -6   8  13       37.19       49.10      9.57 o
  -4   8  13       10.62       11.37      8.38 o
  -7   9  13      106.23      122.02     17.95 o
  -5   9  13       74.21       70.59     10.17 o
  -6  10  13      118.23      126.82     14.36 o
  -4  10  13      146.43      154.34     13.16 o
  -5  11  13       93.69       99.30     11.96 o
  -6  12  13       56.44       49.05     10.77 o
  -8   0  14      263.80      303.89     17.35 o
  -6   0  14      606.34      614.97     25.72 o
  -4   0  14     1274.64     1211.99     41.28 o
  -2   0  14      133.70      112.46     11.96 o
   0   0  14      180.55      150.15     13.76 o
   4   0  14       11.98        5.98      7.18 o
   6   0  14      282.24      297.91     20.34 o
   8   0  14       20.02       21.54     10.17 o
  -9   1  14       37.71       47.89      6.28 o
  -7   1  14      295.15      322.00     12.61 o
  -5   1  14      538.26      555.62     17.10 o
  -3   1  14      190.18      214.69     14.36 o
  -1   1  14      221.60      243.40     11.82 o
   1   1  14      163.39      168.94     10.78 o
   3   1  14       41.39       49.04      6.55 o
   5   1  14       43.08       39.22     10.17 o
   7   1  14        1.08        5.36      5.70 o
  -8   2  14      137.14      116.46      7.41 o
  -6   2  14       64.15       78.55      6.74 o
  -4   2  14      225.94      219.83     10.90 o
  -2   2  14       82.36       82.63     11.37 o
   0   2  14      287.71      291.23     13.09 o
   2   2  14      269.19      240.67     18.54 o
   4   2  14       90.27       98.09      9.27 o
   6   2  14       65.85       75.63      8.60 o
  -7   3  14      132.95      116.74      7.07 o
  -5   3  14      161.62      191.21     12.56 o
  -3   3  14       88.95       69.59      6.42 o
  -1   3  14      193.00      193.24     10.20 o
   1   3  14      299.44      297.14     12.67 o
   3   3  14       60.92       60.97      7.39 o
   5   3  14      379.40      400.36     19.14 o
   7   3  14        1.73        2.30      5.70 o
  -8   4  14        3.37       20.94      9.57 o
  -6   4  14        4.52        2.99      7.78 o
  -4   4  14       26.80       25.63      4.28 o
  -2   4  14      134.15      123.14      7.86 o
   0   4  14       35.73       40.68      6.58 o
   2   4  14       45.25       47.34      6.18 o
   4   4  14       44.32       36.57     11.07 o
   6   4  14       83.95      102.30     13.76 o
  -7   5  14      196.19      239.29     18.54 o
  -5   5  14       24.29       16.75      8.97 o
  -3   5  14      107.97       90.93     12.56 o
  -1   5  14      170.78      154.26     13.16 o
   1   5  14      267.12      259.52     10.40 o
   3   5  14      185.98      173.10      9.57 o
   5   5  14      103.40      107.32     14.66 o
   7   5  14       79.98       78.60      8.97 o
  -8   6  14      153.55      205.19     17.95 o
  -6   6  14        6.05       14.36      8.97 o
  -4   6  14      119.87      105.88     13.76 o
  -2   6  14      376.41      333.21     22.73 o
   0   6  14      166.79      145.97     14.36 o
   2   6  14      463.01      515.66     26.32 o
   4   6  14      173.25      210.20     11.96 o
   6   6  14      110.02      110.11      8.97 o
  -7   7  14      147.86      154.94     16.75 o
  -5   7  14      217.85      268.60     20.94 o
  -3   7  14       34.01       32.90     10.77 o
   1   7  14      106.27       97.51     12.56 o
  -6   8  14      113.32      114.86     15.55 o
  -4   8  14      276.71      281.76     21.54 o
  -7   9  14       87.21      102.89     15.55 o
  -6  10  14       44.65       58.03     10.77 o
  -7   1  15      103.71      131.76      8.33 o
  -5   1  15      266.80      243.65     12.86 o
  -3   1  15       21.49       32.46      6.12 o
  -1   1  15       60.37       52.83      7.15 o
   1   1  15      106.46      101.10      9.57 o
   3   1  15       54.16       64.61     11.37 o
   5   1  15       65.44       66.71     16.75 o
   7   1  15       26.89       29.03      9.27 o
  -8   2  15       46.31       53.33      5.97 o
  -6   2  15       21.76       22.72      5.31 o
  -4   2  15        1.21        0.87      4.60 o
  -2   2  15        2.97       -2.82      5.08 o
   0   2  15       16.19       18.88      5.61 o
   2   2  15       71.78       75.35      7.82 o
   4   2  15       84.04      104.69     13.16 o
   6   2  15        1.16        5.08      5.92 o
  -7   3  15      324.69      340.98     21.54 o
  -5   3  15      141.98      146.72      8.41 o
  -3   3  15      510.00      525.95     26.02 o
  -1   3  15      109.07      122.54      8.61 o
   1   3  15       34.79       38.29      8.38 o
   3   3  15      125.02      104.75     14.96 o
   5   3  15       76.02      108.88     13.76 o
  -6   4  15       28.26       13.76      8.97 o
  -4   4  15      329.32      335.31     16.45 o
  -2   4  15      363.82      391.82     13.39 o
   0   4  15      146.89      159.36      9.41 o
   2   4  15      335.16      378.25     14.64 o
   4   4  15      130.68      162.25     21.24 o
   6   4  15       46.74       41.90      7.75 o
  -7   5  15       30.90       14.96      8.97 o
  -5   5  15      148.60      145.37     15.55 o
  -3   5  15      185.62      178.87     16.75 o
  -1   5  15       53.30       64.01     11.96 o
   1   5  15       79.30       80.44      9.57 o
   3   5  15      102.47      113.33     14.96 o
   5   5  15        6.10       10.54      5.31 o
  -6   6  15       46.22       52.64     11.96 o
  -4   6  15       78.52       97.51     13.76 o
  -2   6  15       16.85       40.08     10.77 o
   0   6  15       47.30       16.15      8.97 o
   2   6  15       15.96       22.73      9.57 o
   4   6  15      110.31      136.39     15.55 o
   6   6  15        2.86       18.54      9.57 o
  -5   7  15       10.74        4.19      8.97 o
  -3   7  15       50.07       67.60     12.56 o
  -1   7  15       62.35       46.06     11.96 o
   1   7  15       54.49       64.01     11.96 o
  -6   8  15       22.15       29.91     11.37 o
  -4   8  15       62.74       71.79     13.16 o
  -2   8  15      202.24      203.39     19.14 o
  -6   0  16        6.34       16.15      7.78 o
  -4   0  16       32.72       25.72      8.38 o
  -2   0  16      553.93      568.31     26.92 o
   0   0  16      537.78      607.19     28.71 o
   2   0  16        7.36        4.79      8.38 o
   4   0  16      389.48      408.58     23.93 o
  -7   1  16       79.62       97.32      7.90 o
  -5   1  16      157.93      151.69      9.62 o
  -3   1  16       82.47       75.86      8.00 o
  -1   1  16      220.44      200.64     11.63 o
   1   1  16      114.90      117.25      9.93 o
   3   1  16       19.22       23.25      6.58 o
   5   1  16        0.85        0.29      5.70 o
  -6   2  16       13.82       15.19      5.31 o
  -4   2  16       40.34       35.13     11.37 o
  -2   2  16       15.29        9.71      5.45 o
   0   2  16      123.74      124.88      9.45 o
   2   2  16       22.84       38.29      9.57 o
   4   2  16       32.98       27.38      8.97 o
  -7   3  16       46.56       55.63     11.37 o
  -5   3  16       92.89      107.15      8.97 o
  -3   3  16      268.22      317.18     12.92 o
  -1   3  16       10.41       23.18      5.61 o
   1   3  16      281.96      278.15     13.51 o
   3   3  16       37.87       40.68      8.08 o
   5   3  16       85.85       88.96      9.51 o
  -6   4  16       17.84       20.94     10.17 o
  -4   4  16        0.71        1.79      7.78 o
  -2   4  16       31.93       35.06      5.68 o
   0   4  16        1.24        5.98      4.62 o
   2   4  16       31.43       37.04      6.18 o
   4   4  16       42.72       55.21      7.61 o
  -5   5  16       92.38      111.27     14.96 o
  -3   5  16      188.86      203.99     18.54 o
  -1   5  16      149.34      140.58     16.15 o
   1   5  16       38.17       30.56      5.16 o
   3   5  16        6.82       15.00      5.16 o
   5   5  16       95.64       98.29     23.33 o
  -6   6  16        6.69        7.78      9.57 o
  -4   6  16      157.23      162.72     17.35 o
  -2   6  16      172.37      175.88     17.95 o
   0   6  16       14.26       13.16      9.57 o
   2   6  16      157.52      159.72     16.75 o
   4   6  16       47.16       32.90     11.37 o
  -5   7  16       21.96       35.89     11.96 o
  -3   7  16       27.77       35.89     11.37 o
  -1   7  16       31.58       53.84     12.56 o
   1   7  16        8.19        0.00      7.78 o
   3   7  16        5.97        8.97      9.57 o
  -4   8  16       94.91       83.15     14.36 o
  -2   8  16      200.71      238.09     20.94 o
  -5   1  17      118.65      155.97     15.55 o
  -3   1  17       28.68       29.28      6.55 o
  -1   1  17       40.17       71.19      8.00 o
   1   1  17       22.80       21.27      6.55 o
   3   1  17       25.75       22.13      7.58 o
  -4   2  17      141.10      175.36     10.63 o
  -2   2  17       56.34       58.98      7.47 o
   0   2  17      289.80      297.66     14.48 o
   2   2  17      172.29      210.83     12.77 o
   4   2  17       95.39       99.28      9.93 o
  -5   3  17      136.05      154.36      8.96 o
  -3   3  17      130.12      135.08      9.05 o
  -1   3  17      312.08      326.93     14.09 o
   1   3  17      144.05      178.04     16.75 o
   3   3  17       33.35       30.11      6.97 o
  -4   4  17        6.73       14.36      9.57 o
  -2   4  17        3.00        1.27      4.22 o
   0   4  17       38.72       50.29      6.70 o
   2   4  17       41.61       45.46      6.86 o
  -5   5  17       46.86       58.63     13.16 o
  -3   5  17       75.27       71.79     13.76 o
  -1   5  17       25.98       27.52     10.77 o
   3   5  17       21.21       13.16     10.17 o
  -4   6  17       89.40      108.28     15.55 o
  -2   6  17      237.04      276.97     22.73 o
   0   6  17      148.42      132.21     17.35 o
   2   6  17      105.88      114.86     15.55 o
  -3   7  17       63.11       69.39     14.36 o
  -1   7  17        3.33       -6.58      8.97 o
   1   7  17      191.67      254.24     20.94 o
  -2   8  17        2.69       19.14     11.37 o
  -4   0  18      211.18      227.32     17.95 o
  -2   0  18       16.41        2.39      7.78 o
   0   0  18       24.27       23.93     10.17 o
   2   0  18      102.40      104.09     14.96 o
  -3   1  18       22.31       29.65      6.89 o
  -1   1  18      145.86      181.01     11.63 o
   1   1  18      220.22      234.68     23.63 o
  -2   2  18       20.61       17.71      6.18 o
   0   2  18        1.00        5.98      5.88 o
   2   2  18       35.62       46.84      8.18 o
  -3   3  18       67.73       88.65     14.06 o
  -1   3  18       40.63       48.58     11.67 o
   1   3  18       19.46       17.87      6.42 o
  -2   4  18       26.77       23.93     10.77 o
   0   4  18        1.23        3.08      5.07 o
  -1   5  18        7.60       -2.99      9.57 o
 
